# Supplementary material for: Chlorido{2,2′-[propane-1,3-diylbis(nitrilo­methyl­idyne)]diphenolato-κ4 O,N,N′,O′}manganese(III)
Source: Acta Crystallogr Sect E Struct Rep Online. 2009 Feb 21;65(Pt 3):m306. doi: 10.1107/S1600536809005352 (PMC2968646; doi:10.1107/S1600536809005352)
Supplement: Supplementary file 1 [file e-65-0m306-sup1.cif]

##############################################################################
###                                                                        ###
###        Electronic paper (Acta Crystallographica Section E)             ###
###                                                                        ###
##############################################################################
#                                                                            #
# This CIF contains the data in a paper accepted for publication in Acta     #
# Crystallographica Section E. It conforms to the requirements of Notes      #
# for Authors for Section E, and has been peer reviewed under the auspices   #
# of the IUCr Commission on Journals.                                        #
#                                                                            #
# Full details of the Crystallographic Information File format               #
# are given in the paper "The Crystallographic Information File (CIF):       #
# a New Standard Archive File for Crystallography" by S. R. Hall, F. H.      #
# Allen and I. D. Brown [Acta Cryst. (1991), A47, 655-685].                  #
#                                                                            #
# The current version of the core CIF dictionary is obtainable from          #
# ftp://ftp.iucr.org/pub/cif_core.dic. The current version number is 2.4.    #
#                                                                            #
# Software is freely available for graphical display of the structure(s) in  #
# this CIF.  For information consult the CIF home page http://www.iucr.org/  #
# cif/home.html                                                              #
#                                                                            #
# This file may be used for bona fide research purposes within the           #
# scientific community so long as proper attribution is given to the journal # 
# article from which it was obtained.                                        #
#                                                                            #
##############################################################################
                                             
data_I
_audit_creation_method     SHELXL-97
_chemical_name_systematic
;
Chlorido{2,2'-[propane-1,3-diylbis(nitrilomethylidyne)]diphenolato-
\k^4^<i>O</i>,<i>N</i>,<i>N</i>',<i>O</i>'}manganese(III)
;
_chemical_name_common     ?
_chemical_formula_moiety     'C17 H16 Mn N2 O2 +, Cl -'
_chemical_formula_sum     'C17 H16 Cl Mn N2 O2'
_chemical_formula_iupac     '[Mn (C17 H16 N2 O2) Cl]'
_chemical_formula_weight     370.71
_chemical_melting_point     ?
_symmetry_cell_setting     orthorhombic
_symmetry_space_group_name_H-M     'P c a 21'
_symmetry_space_group_name_Hall     'P 2c -2ac'
loop_
    _symmetry_equiv_pos_as_xyz
    'x, y, z'
    '-x, -y, z+1/2'
    'x+1/2, -y, z'
    '-x+1/2, y, z+1/2'
_cell_length_a     10.428(3)
_cell_length_b     12.067(4)
_cell_length_c     12.530(5)
_cell_angle_alpha     90.00
_cell_angle_beta     90.00
_cell_angle_gamma     90.00
_cell_volume     1576.6(10)
_cell_formula_units_Z     4
_cell_measurement_reflns_used     12324
_cell_measurement_theta_min     3.05
_cell_measurement_theta_max     27.45
_cell_measurement_temperature     291(2)
_exptl_crystal_description     block
_exptl_crystal_colour     black
_exptl_crystal_size_max     0.19
_exptl_crystal_size_mid     0.17
_exptl_crystal_size_min     0.12
_exptl_crystal_density_diffrn     1.562
_exptl_crystal_density_meas     ?
_exptl_crystal_density_method     'not measured'
_exptl_crystal_F_000     760
_exptl_absorpt_coefficient_mu     1.017
_exptl_absorpt_correction_type     multi-scan
_exptl_absorpt_process_details     '(ABSCOR; Higashi, 1995)'
_exptl_absorpt_correction_T_min     0.8303
_exptl_absorpt_correction_T_max     0.8894
_exptl_special_details
;
;
_diffrn_ambient_temperature     291(2)
_diffrn_radiation_type     MoK\a
_diffrn_radiation_wavelength     0.71073
_diffrn_radiation_source     'fine-focus sealed tube'
_diffrn_radiation_monochromator     graphite
_diffrn_measurement_device_type     'Rigaku R-AXIS RAPID'
_diffrn_measurement_method     \w
_diffrn_detector_area_resol_mean     ?
_diffrn_reflns_number     11321
_diffrn_reflns_av_R_equivalents     0.0324
_diffrn_reflns_av_sigmaI/netI     0.0316
_diffrn_reflns_theta_min     3.05
_diffrn_reflns_theta_max     24.99
_diffrn_reflns_theta_full     24.99
_diffrn_measured_fraction_theta_max     0.969
_diffrn_measured_fraction_theta_full     0.969
_diffrn_reflns_limit_h_min     -12
_diffrn_reflns_limit_h_max     12
_diffrn_reflns_limit_k_min     -14
_diffrn_reflns_limit_k_max     14
_diffrn_reflns_limit_l_min     -13
_diffrn_reflns_limit_l_max     13
_diffrn_standards_number     0
_diffrn_standards_interval_count     0
_diffrn_standards_interval_time     0
_diffrn_standards_decay_%     0
_refine_special_details
;
Refinement of <i>F</i>^2^ against ALL reflections. The weighted <i>R</i>-factor
<i>wR</i> and goodness of fit <i>S</i> are based on <i>F</i>^2^, conventional
<i>R</i>-factors <i>R</i> are based on <i>F</i>, with <i>F</i> set to zero for
negative <i>F</i>^2^. The threshold expression of <i>F</i>^2^ >
\s(<i>F</i>^2^) is used only for calculating <i>R</i>-factors(gt) <i>etc</i>.
and is not relevant to the choice of reflections for refinement.
<i>R</i>-factors based on <i>F</i>^2^ are statistically about twice as large
as those based on <i>F</i>, and <i>R</i>- factors based on ALL data will be
even larger.
;
_reflns_number_total     2689
_reflns_number_gt     2526
_reflns_threshold_expression     I>2\s(I)
_refine_ls_structure_factor_coef     Fsqd
_refine_ls_matrix_type     full
_refine_ls_R_factor_all     0.0376
_refine_ls_R_factor_gt     0.0350
_refine_ls_wR_factor_gt     0.0923
_refine_ls_wR_factor_ref     0.0944
_refine_ls_goodness_of_fit_ref     1.050
_refine_ls_restrained_S_all     1.050
_refine_ls_number_reflns     2689
_refine_ls_number_parameters     208
_refine_ls_number_restraints     1
_refine_ls_hydrogen_treatment     constr
_refine_ls_weighting_scheme     calc
_refine_ls_weighting_details
         'calc w=1/[\s^2^(Fo^2^)+(0.0666P)^2^+0.1785P] where P=(Fo^2^+2Fc^2^)/3'
_atom_sites_solution_hydrogens     geom
_atom_sites_solution_primary     direct
_atom_sites_solution_secondary     difmap
_refine_ls_shift/su_max     0.001
_refine_ls_shift/su_mean     0.000
_refine_diff_density_max     0.441
_refine_diff_density_min     -0.305
_refine_ls_extinction_method     none
_refine_ls_extinction_coef     ?
_refine_ls_abs_structure_details     'Flack (1983), 1227 Friedel pairs'
_refine_ls_abs_structure_Flack     -0.01(2)
loop_
    _atom_type_symbol
    _atom_type_description
    _atom_type_scat_dispersion_real
    _atom_type_scat_dispersion_imag
    _atom_type_scat_source
    'C' 'C' 0.0033 0.0016
                         'International Tables Vol C Tables 4.2.6.8 and 6.1.1.4'
    'H' 'H' 0.0000 0.0000
                         'International Tables Vol C Tables 4.2.6.8 and 6.1.1.4'
    'N' 'N' 0.0061 0.0033
                         'International Tables Vol C Tables 4.2.6.8 and 6.1.1.4'
    'O' 'O' 0.0106 0.0060
                         'International Tables Vol C Tables 4.2.6.8 and 6.1.1.4'
    'Mn' 'Mn' 0.3368 0.7283
                         'International Tables Vol C Tables 4.2.6.8 and 6.1.1.4'
    'Cl' 'Cl' 0.1484 0.1585
                         'International Tables Vol C Tables 4.2.6.8 and 6.1.1.4'
_computing_data_collection     'RAPID-AUTO (Rigaku, 1998)'
_computing_cell_refinement     'RAPID-AUTO (Rigaku, 1998)'
_computing_data_reduction     'CrystalClear (Rigaku/MSC, 2002)'
_computing_structure_solution     'SHELXS97 (Sheldrick, 2008)'
_computing_structure_refinement     'SHELXL97 (Sheldrick, 2008)'
_computing_molecular_graphics     'SHELXTL (Sheldrick, 2008)'
_computing_publication_material     'SHELXL97 (Sheldrick, 2008)'
loop_
    _atom_site_type_symbol
    _atom_site_label
    _atom_site_fract_x
    _atom_site_fract_y
    _atom_site_fract_z
    _atom_site_U_iso_or_equiv
    _atom_site_adp_type
    _atom_site_calc_flag
    _atom_site_refinement_flags
    _atom_site_occupancy
    _atom_site_disorder_assembly
    _atom_site_disorder_group
    C C1 0.8363(3) 0.4885(3) 0.7136(3) 0.0330(8) Uani d . 1 . .
    C C2 0.9063(3) 0.4297(3) 0.6323(3) 0.0383(8) Uani d . 1 . .
    H H1 0.9918 0.4508 0.6257 0.046 Uiso calc R 1 . .
    C C3 0.8679(3) 0.3466(3) 0.5617(3) 0.0434(9) Uani d . 1 . .
    H H2 0.9238 0.3167 0.5115 0.052 Uiso calc R 1 . .
    C C4 0.7560(5) 0.3148(3) 0.5694(5) 0.0550(12) Uani d . 1 . .
    H H3 0.7204 0.2607 0.5256 0.066 Uiso calc R 1 . .
    C C5 0.6881(3) 0.3678(3) 0.6502(4) 0.0506(11) Uani d . 1 . .
    H H4 0.6045 0.3426 0.6589 0.061 Uiso calc R 1 . .
    C C6 0.7247(3) 0.4555(3) 0.7232(3) 0.0365(9) Uani d . 1 . .
    C C7 0.6476(3) 0.5107(3) 0.8041(3) 0.0365(8) Uani d . 1 . .
    H H5 0.5738 0.4717 0.8224 0.044 Uiso calc R 1 . .
    C C8 0.5664(3) 0.6436(3) 0.9321(3) 0.0378(8) Uani d . 1 . .
    H H7 0.6039 0.6538 1.0022 0.045 Uiso calc R 1 . .
    H H6 0.4934 0.5941 0.9376 0.045 Uiso calc R 1 . .
    C C9 0.5303(3) 0.7500(3) 0.8835(3) 0.0393(8) Uani d . 1 . .
    H H8 0.5342 0.7425 0.8065 0.047 Uiso calc R 1 . .
    H H9 0.4421 0.7665 0.9024 0.047 Uiso calc R 1 . .
    C C10 0.6086(3) 0.8410(3) 0.9145(3) 0.0397(9) Uani d . 1 . .
    H H10 0.5632 0.9106 0.9056 0.048 Uiso calc R 1 . .
    H H11 0.6352 0.8340 0.9884 0.048 Uiso calc R 1 . .
    C C11 0.7546(3) 0.9233(3) 0.8068(3) 0.0341(8) Uani d . 1 . .
    H H12 0.7055 0.9853 0.8231 0.041 Uiso calc R 1 . .
    C C12 0.8596(3) 0.9429(3) 0.7439(3) 0.0342(8) Uani d . 1 . .
    C C13 0.8794(3) 1.0423(3) 0.6866(4) 0.0468(10) Uani d . 1 . .
    H H13 0.8180 1.0976 0.6947 0.056 Uiso calc R 1 . .
    C C14 0.9749(4) 1.0638(3) 0.6237(4) 0.0499(10) Uani d . 1 . .
    H H14 0.9815 1.1286 0.5839 0.060 Uiso calc R 1 . .
    C C15 1.0592(3) 0.9870(3) 0.6221(3) 0.0455(10) Uani d . 1 . .
    H H15 1.1323 0.9960 0.5805 0.055 Uiso calc R 1 . .
    C C16 1.0440(3) 0.8901(3) 0.6812(3) 0.0422(9) Uani d . 1 . .
    H H16 1.1107 0.8390 0.6787 0.051 Uiso calc R 1 . .
    C C17 0.9428(3) 0.8637(3) 0.7408(3) 0.0320(8) Uani d . 1 . .
    Cl Cl1 0.82072(8) 0.70229(8) 1.06882(7) 0.0435(2) Uani d . 1 . .
    Mn Mn1 0.79832(4) 0.69247(3) 0.83324(5) 0.03055(16) Uani d . 1 . .
    N N1 0.6603(2) 0.6027(2) 0.8558(2) 0.0319(7) Uani d . 1 . .
    N N2 0.7160(2) 0.8353(2) 0.8449(3) 0.0303(6) Uani d . 1 . .
    O O1 0.87583(19) 0.56992(19) 0.7799(2) 0.0435(6) Uani d . 1 . .
    O O2 0.92804(19) 0.76783(19) 0.7896(2) 0.0457(7) Uani d . 1 . .
loop_
    _atom_site_aniso_label
    _atom_site_aniso_U_11
    _atom_site_aniso_U_22
    _atom_site_aniso_U_33
    _atom_site_aniso_U_12
    _atom_site_aniso_U_13
    _atom_site_aniso_U_23
    C1 0.0170(15) 0.0230(17) 0.059(2) 0.0016(12) -0.0073(14) 0.0037(14)
    C2 0.0165(15) 0.0260(17) 0.072(3) 0.0026(13) -0.0026(16) 0.0053(15)
    C3 0.0275(17) 0.0269(17) 0.076(3) 0.0054(14) -0.0028(18) -0.0031(17)
    C4 0.0323(18) 0.0296(17) 0.103(4) -0.0024(16) -0.012(2) -0.015(2)
    C5 0.0223(17) 0.0280(18) 0.101(3) -0.0069(14) -0.0072(19) 0.004(2)
    C6 0.0206(17) 0.0237(16) 0.065(3) -0.0017(13) -0.0096(15) 0.0087(15)
    C7 0.0142(13) 0.0296(17) 0.066(2) -0.0035(12) -0.0056(14) 0.0123(16)
    C8 0.0157(14) 0.044(2) 0.053(2) -0.0016(13) 0.0046(14) 0.0005(16)
    C9 0.0135(14) 0.044(2) 0.060(2) 0.0056(13) 0.0084(15) -0.0050(16)
    C10 0.0215(15) 0.0381(19) 0.060(2) 0.0082(14) 0.0048(15) -0.0085(16)
    C11 0.0183(13) 0.0324(17) 0.052(2) 0.0076(13) -0.0021(14) -0.0019(14)
    C12 0.0198(15) 0.0224(15) 0.060(2) -0.0009(12) -0.0024(15) -0.0026(15)
    C13 0.0268(18) 0.0245(18) 0.089(3) -0.0020(13) -0.005(2) 0.0033(18)
    C14 0.035(2) 0.0296(18) 0.085(3) -0.0068(16) -0.013(2) 0.0107(18)
    C15 0.0271(17) 0.040(2) 0.069(3) -0.0159(16) -0.0009(17) 0.0012(18)
    C16 0.0193(16) 0.0310(18) 0.076(3) -0.0047(13) -0.0011(17) -0.0065(18)
    C17 0.0171(15) 0.0253(17) 0.054(2) -0.0036(12) -0.0080(14) -0.0018(15)
    Cl1 0.0340(4) 0.0450(5) 0.0516(6) -0.0052(4) -0.0144(4) 0.0071(4)
    Mn1 0.0114(2) 0.0231(2) 0.0571(3) 0.00044(15) -0.0008(2) 0.0015(3)
    N1 0.0106(10) 0.0306(14) 0.0544(19) 0.0022(9) -0.0040(11) 0.0068(13)
    N2 0.0120(10) 0.0291(13) 0.0499(17) 0.0028(9) -0.0012(12) -0.0002(15)
    O1 0.0079(9) 0.0278(12) 0.0949(18) 0.0026(8) -0.0058(11) -0.0085(12)
    O2 0.0087(9) 0.0268(12) 0.101(2) 0.0014(8) -0.0015(11) 0.0066(13)
_geom_special_details
;
All e.s.d.'s (except the e.s.d. in the dihedral angle between two l.s. planes)
are estimated using the full covariance matrix. The cell e.s.d.'s are taken
into account individually in the estimation of e.s.d.'s in distances, angles
and torsion angles; correlations between e.s.d.'s in cell parameters are only
used when they are defined by crystal symmetry. An approximate (isotropic)
treatment of cell e.s.d.'s is used for estimating e.s.d.'s involving l.s.
planes.
;
loop_
    _geom_bond_atom_site_label_1
    _geom_bond_atom_site_label_2
    _geom_bond_site_symmetry_2
    _geom_bond_distance
    _geom_bond_publ_flag
    C1 C6 . 1.236(5) ?
    C1 O1 . 1.351(4) ?
    C1 C2 . 1.439(5) ?
    C2 C3 . 1.397(5) ?
    C2 H1 . 0.9300 ?
    C3 C4 . 1.232(6) ?
    C3 H2 . 0.9300 ?
    C4 C5 . 1.391(7) ?
    C4 H3 . 0.9300 ?
    C5 C6 . 1.449(6) ?
    C5 H4 . 0.9300 ?
    C6 C7 . 1.456(5) ?
    C7 N1 . 1.291(4) ?
    C7 H5 . 0.9300 ?
    C8 N1 . 1.455(4) ?
    C8 C9 . 1.470(5) ?
    C8 H7 . 0.9700 ?
    C8 H6 . 0.9700 ?
    C9 C10 . 1.423(5) ?
    C9 H8 . 0.9700 ?
    C9 H9 . 0.9700 ?
    C10 N2 . 1.421(4) ?
    C10 H10 . 0.9700 ?
    C10 H11 . 0.9700 ?
    C11 N2 . 1.232(4) ?
    C11 C12 . 1.370(5) ?
    C11 H12 . 0.9300 ?
    C12 C17 . 1.292(5) ?
    C12 C13 . 1.413(5) ?
    C13 C14 . 1.296(6) ?
    C13 H13 . 0.9300 ?
    C14 C15 . 1.277(5) ?
    C14 H14 . 0.9300 ?
    C15 C16 . 1.394(5) ?
    C15 H15 . 0.9300 ?
    C16 C17 . 1.331(5) ?
    C16 H16 . 0.9300 ?
    C17 O2 . 1.317(4) ?
    Cl1 Mn1 . 2.9634(16) ?
    Mn1 O2 . 1.719(2) ?
    Mn1 O1 . 1.813(2) ?
    Mn1 N1 . 1.824(2) ?
    Mn1 N2 . 1.931(2) ?
loop_
    _geom_angle_atom_site_label_1
    _geom_angle_atom_site_label_2
    _geom_angle_atom_site_label_3
    _geom_angle_site_symmetry_1
    _geom_angle_site_symmetry_3
    _geom_angle
    _geom_angle_publ_flag
    C6 C1 O1 . . 117.5(3) ?
    C6 C1 C2 . . 112.9(3) ?
    O1 C1 C2 . . 129.6(3) ?
    C3 C2 C1 . . 131.0(3) ?
    C3 C2 H1 . . 114.5 ?
    C1 C2 H1 . . 114.5 ?
    C4 C3 C2 . . 116.5(4) ?
    C4 C3 H2 . . 121.8 ?
    C2 C3 H2 . . 121.8 ?
    C3 C4 C5 . . 113.3(4) ?
    C3 C4 H3 . . 123.3 ?
    C5 C4 H3 . . 123.3 ?
    C4 C5 C6 . . 131.4(3) ?
    C4 C5 H4 . . 114.3 ?
    C6 C5 H4 . . 114.3 ?
    C1 C6 C5 . . 114.9(4) ?
    C1 C6 C7 . . 116.1(3) ?
    C5 C6 C7 . . 128.9(3) ?
    N1 C7 C6 . . 133.3(3) ?
    N1 C7 H5 . . 113.4 ?
    C6 C7 H5 . . 113.4 ?
    N1 C8 C9 . . 101.3(3) ?
    N1 C8 H7 . . 111.5 ?
    C9 C8 H7 . . 111.5 ?
    N1 C8 H6 . . 111.5 ?
    C9 C8 H6 . . 111.5 ?
    H7 C8 H6 . . 109.3 ?
    C10 C9 C8 . . 114.5(3) ?
    C10 C9 H8 . . 108.6 ?
    C8 C9 H8 . . 108.6 ?
    C10 C9 H9 . . 108.6 ?
    C8 C9 H9 . . 108.6 ?
    H8 C9 H9 . . 107.6 ?
    N2 C10 C9 . . 104.3(3) ?
    N2 C10 H10 . . 110.9 ?
    C9 C10 H10 . . 110.9 ?
    N2 C10 H11 . . 110.9 ?
    C9 C10 H11 . . 110.9 ?
    H10 C10 H11 . . 108.9 ?
    N2 C11 C12 . . 129.3(3) ?
    N2 C11 H12 . . 115.4 ?
    C12 C11 H12 . . 115.4 ?
    C17 C12 C11 . . 115.2(3) ?
    C17 C12 C13 . . 121.0(3) ?
    C11 C12 C13 . . 123.8(3) ?
    C14 C13 C12 . . 126.3(4) ?
    C14 C13 H13 . . 116.9 ?
    C12 C13 H13 . . 116.9 ?
    C15 C14 C13 . . 113.1(4) ?
    C15 C14 H14 . . 123.4 ?
    C13 C14 H14 . . 123.4 ?
    C14 C15 C16 . . 121.5(4) ?
    C14 C15 H15 . . 119.3 ?
    C16 C15 H15 . . 119.3 ?
    C17 C16 C15 . . 126.1(3) ?
    C17 C16 H16 . . 116.9 ?
    C15 C16 H16 . . 116.9 ?
    C12 C17 O2 . . 123.9(3) ?
    C12 C17 C16 . . 111.8(3) ?
    O2 C17 C16 . . 124.3(3) ?
    O2 Mn1 O1 . . 87.90(11) ?
    O2 Mn1 N1 . . 169.92(14) ?
    O1 Mn1 N1 . . 85.65(11) ?
    O2 Mn1 N2 . . 84.35(11) ?
    O1 Mn1 N2 . . 162.58(14) ?
    N1 Mn1 N2 . . 99.68(11) ?
    O2 Mn1 Cl1 . . 103.51(11) ?
    O1 Mn1 Cl1 . . 111.39(10) ?
    N1 Mn1 Cl1 . . 86.08(9) ?
    N2 Mn1 Cl1 . . 85.64(10) ?
    C7 N1 C8 . . 123.5(3) ?
    C7 N1 Mn1 . . 120.9(2) ?
    C8 N1 Mn1 . . 115.6(2) ?
    C11 N2 C10 . . 117.0(3) ?
    C11 N2 Mn1 . . 126.5(2) ?
    C10 N2 Mn1 . . 116.1(2) ?
    C1 O1 Mn1 . . 133.14(19) ?
    C17 O2 Mn1 . . 134.8(2) ?
data_global
_journal_date_recd_electronic     2008-12-13
_journal_date_accepted     2009-02-15
_journal_name_full     'Acta Crystallographica, Section E'
_journal_year     2009
_journal_volume     65
_journal_issue      3
_journal_page_first     m306
_journal_page_last     m306
_journal_paper_category     QM
_journal_coeditor_code     CV2500
_publ_contact_author_name     'Guang-Ming, Li'
_publ_contact_author_address
;
School of Chemistry and Materials Science
Heilongjiang University
Harbin 150080
People's Republic of China
;
_publ_contact_author_email     gmli@hlju.edu.cn
_publ_contact_author_fax     '86 451 8660 8042'
_publ_contact_author_phone     '86 451 8660 8428'
_publ_section_title
;\
Chlorido{2,2'-[propane-1,3-diylbis(nitrilomethylidyne)]diphenolato-\
\k^4^<i>O</i>,<i>N</i>,<i>N</i>',<i>O</i>'}manganese(III)
;
loop_
    _publ_author_name
    _publ_author_address
    'Li, Ming-Jie'
;
School of Chemistry and Materials Science
Heilongjiang University
Harbin 150080
People's Republic of China
;
    'Yan, Peng-Fei'
;
School of Chemistry and Materials Science
Heilongjiang University
Harbin 150080
People's Republic of China
;
    'Li, Guang-Ming'
;
School of Chemistry and Materials Science
Heilongjiang University
Harbin 150080
People's Republic of China
;
    'Li, Hong-Feng'
;
School of Chemistry and Materials Science
Heilongjiang University
Harbin 150080
People's Republic of China
;
