# Supplementary material for: Chlorido{2,2′-[propane-1,3-diylbis(nitrilo­methyl­idyne)]diphenolato-κ4 O,N,N′,O′}manganese(III)
Source: Acta Crystallogr Sect E Struct Rep Online. 2009 Feb 21;65(Pt 3):m306. doi: 10.1107/S1600536809005352 (PMC2968646; doi:10.1107/S1600536809005352)
Supplement: Supplementary file 2 [file e-65-0m306-Isup2.hkl]

# 
# h,k,l, Fc-squared, Fo-squared, sigma(Fo-squared) and status flag 
# 
data_I
_shelx_title ' 555 in Pca2(1)' 
_shelx_refln_list_code          4 
_shelx_F_calc_maximum      160.67 
_exptl_crystal_F_000       760.00 
_reflns_d_resolution_high  0.8410 
 
loop_ 
 _symmetry_equiv_pos_as_xyz 
 'x, y, z' 
 '-x, -y, z+1/2' 
 'x+1/2, -y, z' 
 '-x+1/2, y, z+1/2' 
 
_cell_length_a    10.4280 
_cell_length_b    12.0667 
_cell_length_c    12.5298 
_cell_angle_alpha  90.000 
_cell_angle_beta   90.000 
_cell_angle_gamma  90.000 
 
_shelx_F_squared_multiplier     1.000 
 
loop_ 
 _refln_index_h 
 _refln_index_k 
 _refln_index_l 
 _refln_F_squared_calc 
 _refln_F_squared_meas 
 _refln_F_squared_sigma 
 _refln_observed_status 
   2   0 -13      126.54      142.16     23.62 o 
   4   0 -13      425.66      532.96     32.20 o 
   1   1 -13       87.06       93.53     12.07 o 
   2   1 -13       38.38       47.32     10.50 o 
   3   1 -13      232.65      268.76     27.40 o 
   4   1 -13       41.61       54.96     12.99 o 
   1   2 -13       42.33       39.64     10.08 o 
   2   2 -13       85.06      107.98     11.55 o 
   3   2 -13      198.40      229.96     19.65 o 
   1   3 -13       58.56       55.74     11.87 o 
   2   3 -13      227.03      276.81     21.05 o 
   3   3 -13       87.87       91.46     15.86 o 
   1   4 -13       71.34       78.46     15.69 o 
   0   0 -12      586.82      529.17     41.16 o 
   2   0 -12      493.66      558.44     26.87 o 
   4   0 -12       20.09       20.87     15.02 o 
   6   0 -12       56.96       41.76     16.37 o 
   0   1 -12       33.64       37.95     12.44 o 
   1   1 -12      505.78      509.85     18.73 o 
   2   1 -12       21.24       15.89      6.37 o 
   3   1 -12      104.86      111.05      9.87 o 
   4   1 -12       86.65      115.71     16.87 o 
   5   1 -12        9.52       17.54      9.70 o 
   6   1 -12       15.84        4.51      8.93 o 
   7   1 -12      143.10      177.43     23.19 o 
   0   2 -12      599.01      672.77     28.60 o 
   1   2 -12       96.65      102.35      8.30 o 
   2   2 -12      258.13      303.16     20.73 o 
   3   2 -12      146.38      183.79     18.83 o 
   4   2 -12       25.62       24.34      7.34 o 
   5   2 -12       30.82       21.77      9.92 o 
   6   2 -12       77.56       47.59     12.82 o 
   0   3 -12      303.43      343.66     20.47 o 
   1   3 -12       96.63      132.48      9.92 o 
   2   3 -12      373.18      426.26     24.34 o 
   3   3 -12      132.34      144.37     17.86 o 
   4   3 -12        7.03        7.15      8.07 o 
   5   3 -12       60.82       58.29      9.28 o 
   6   3 -12      117.95      110.01     24.97 o 
   0   4 -12      135.25      140.51     15.23 o 
   1   4 -12      471.02      526.76     17.76 o 
   2   4 -12       59.39       60.00     15.89 o 
   3   4 -12       70.93       68.33     14.08 o 
   4   4 -12        2.17       -3.16      8.78 o 
   5   4 -12       35.58       27.49     16.04 o 
   6   4 -12       32.24       30.53     12.71 o 
   0   5 -12      700.42      761.96     34.27 o 
   1   5 -12       33.99       42.06     10.24 o 
   2   5 -12      210.32      242.73     23.45 o 
   3   5 -12        0.60        6.98     11.18 o 
   4   5 -12       40.15       37.38     18.11 o 
   5   5 -12       24.71       24.85     13.67 o 
   0   6 -12      205.64      243.28     24.28 o 
   1   6 -12      295.25      369.23     23.62 o 
   2   6 -12       24.99       51.30     11.65 o 
   3   6 -12       87.42       69.59     16.96 o 
   4   6 -12       73.16       75.28     15.96 o 
   0   7 -12      216.51      265.10     27.11 o 
   1   7 -12      239.75      310.31     20.83 o 
   2   7 -12      101.54      127.36     15.69 o 
   2   0 -11       67.23       64.49     12.56 o 
   4   0 -11      117.71      109.91     19.02 o 
   6   0 -11      305.70      358.70     42.72 o 
   8   0 -11       29.18       23.60     24.38 o 
   1   1 -11        2.87       12.11      4.49 o 
   2   1 -11       52.18       54.96      6.91 o 
   3   1 -11      126.03      127.30      9.79 o 
   4   1 -11       39.61       29.85      7.40 o 
   5   1 -11      334.96      341.92     16.83 o 
   6   1 -11       10.97        6.51      8.70 o 
   7   1 -11      126.96      133.71     23.84 o 
   8   1 -11       68.90       58.28     13.06 o 
   1   2 -11       54.58       49.35      6.22 o 
   2   2 -11       31.92       34.45      7.83 o 
   3   2 -11       31.15       40.97      6.41 o 
   4   2 -11       87.90       96.16      9.84 o 
   5   2 -11      189.44      220.97     13.41 o 
   6   2 -11      129.16       99.59     16.05 o 
   7   2 -11      152.21      161.08     18.22 o 
   8   2 -11       77.72       59.48     11.71 o 
   1   3 -11       16.15       18.23      6.03 o 
   2   3 -11       40.72       41.37      9.21 o 
   3   3 -11       11.23        8.25      5.07 o 
   4   3 -11      185.88      203.26     12.50 o 
   5   3 -11       17.89       11.28      7.20 o 
   6   3 -11       52.73       36.81      8.26 o 
   7   3 -11       33.98       31.90     11.62 o 
   1   4 -11       40.12       45.79      9.63 o 
   2   4 -11       15.63       13.01      5.94 o 
   3   4 -11      140.20      161.87     10.27 o 
   4   4 -11       27.20       19.20     10.92 o 
   5   4 -11       67.36       65.98      9.95 o 
   6   4 -11       19.70       -0.96     12.17 o 
   7   4 -11      103.78       79.28     25.06 o 
   1   5 -11       26.28       32.54      7.62 o 
   2   5 -11       49.55       71.40     10.69 o 
   3   5 -11        2.27        5.08      5.44 o 
   4   5 -11       37.13       37.61     13.33 o 
   5   5 -11        7.62        8.97      9.58 o 
   6   5 -11      215.66      250.79     24.16 o 
   7   5 -11       46.68       65.06     15.83 o 
   1   6 -11       12.51       16.70      7.32 o 
   2   6 -11       13.58       12.03      8.19 o 
   3   6 -11        9.57       11.21      9.20 o 
   4   6 -11       50.24       58.82     13.83 o 
   5   6 -11      121.22      125.77     22.33 o 
   6   6 -11       29.62       28.20     12.57 o 
   1   7 -11        3.10       -5.29      6.13 o 
   2   7 -11        5.41        0.96      6.60 o 
   3   7 -11       30.37       27.21     12.44 o 
   4   7 -11       76.10       70.88     17.92 o 
   5   7 -11       59.50       56.59     16.14 o 
   1   8 -11       16.52       14.25      9.26 o 
   2   8 -11        5.51       18.95      9.01 o 
   3   8 -11       56.33       64.82     19.18 o 
   4   8 -11       95.05      110.58     16.52 o 
   1   9 -11        1.47       -8.51      9.90 o 
   2   9 -11       16.40       10.16     10.18 o 
   0   0 -10      705.64      736.12     25.20 o 
   2   0 -10      408.85      417.24     17.37 o 
   4   0 -10      178.58      141.76     12.89 o 
   6   0 -10      261.08      298.73     39.50 o 
   8   0 -10      286.06      297.26     22.92 o 
   0   1 -10      100.84      106.25      9.68 o 
   1   1 -10      395.08      411.69      9.82 o 
   2   1 -10       36.24       47.82      4.57 o 
   3   1 -10      151.24      162.02     11.89 o 
   4   1 -10       18.37       13.75      5.39 o 
   5   1 -10      113.16       95.83     11.62 o 
   6   1 -10        8.15       14.57      7.18 o 
   7   1 -10      175.31      191.41     11.82 o 
   8   1 -10       39.10       30.37      9.93 o 
   9   1 -10       80.11       64.42     10.52 o 
   0   2 -10      466.28      504.66     23.99 o 
   1   2 -10       45.88       36.41      5.16 o 
   2   2 -10      366.51      360.68     11.50 o 
   3   2 -10      121.11      103.43      5.69 o 
   4   2 -10        1.42        6.71      5.90 o 
   5   2 -10       37.29       38.94      7.28 o 
   6   2 -10       77.36       68.37     12.35 o 
   7   2 -10       25.04       22.76      8.09 o 
   8   2 -10        5.41       -0.66      8.11 o 
   9   2 -10       60.69       32.50      9.33 o 
   0   3 -10      549.24      569.73     27.60 o 
   1   3 -10       31.66       43.58      6.07 o 
   2   3 -10      124.99      140.08     10.31 o 
   3   3 -10      161.59      165.22      9.69 o 
   4   3 -10      226.46      232.64     16.41 o 
   5   3 -10        0.91        9.58      5.99 o 
   6   3 -10      182.46      210.03     11.91 o 
   7   3 -10       51.39       36.02     11.28 o 
   8   3 -10      117.06       73.00     16.95 o 
   0   4 -10      291.23      306.07     16.56 o 
   1   4 -10      453.64      455.51     16.13 o 
   2   4 -10       18.34       23.09      5.99 o 
   3   4 -10       92.30       98.84      6.69 o 
   4   4 -10       20.76       15.85      2.79 o 
   5   4 -10      143.04      134.47     12.29 o 
   6   4 -10       14.40       12.01      6.00 o 
   7   4 -10       84.62       58.98     25.58 o 
   8   4 -10       24.30       10.76     12.65 o 
   0   5 -10       79.00       70.04     21.75 o 
   1   5 -10      285.42      313.62     14.40 o 
   2   5 -10      124.81      135.99      9.30 o 
   3   5 -10       44.66       31.95      6.78 o 
   4   5 -10       13.55       13.92      5.55 o 
   5   5 -10      253.71      291.18     26.34 o 
   6   5 -10        1.79       10.82      9.58 o 
   7   5 -10       30.26       30.42     13.43 o 
   8   5 -10       67.97       51.12     19.00 o 
   0   6 -10      438.94      492.15     30.82 o 
   1   6 -10      105.99      109.93     13.22 o 
   2   6 -10       52.72      104.03     20.54 o 
   3   6 -10       61.37       83.91     10.36 o 
   4   6 -10      161.88      152.74     13.03 o 
   5   6 -10      112.12      102.79     15.17 o 
   6   6 -10       43.23       53.61     13.99 o 
   7   6 -10       84.16       87.20     15.14 o 
   0   7 -10      170.64      174.99     47.10 o 
   1   7 -10      260.34      292.99     17.58 o 
   2   7 -10       58.77       59.50     11.20 o 
   3   7 -10       53.42       45.44      7.90 o 
   4   7 -10       20.65       26.22      9.15 o 
   5   7 -10        4.44        2.73     10.89 o 
   6   7 -10       62.68       73.51     15.66 o 
   0   8 -10      310.22      331.86     28.67 o 
   1   8 -10      170.64      183.26     12.98 o 
   2   8 -10       72.21       90.07     10.31 o 
   3   8 -10       19.97       21.05      7.91 o 
   4   8 -10       93.59       69.60     12.19 o 
   5   8 -10       10.51       14.44     10.84 o 
   6   8 -10       58.88       36.25     19.27 o 
   0   9 -10        5.73       10.35     16.09 o 
   1   9 -10      137.22      159.13     15.73 o 
   2   9 -10       31.43       30.38      8.84 o 
   3   9 -10      206.91      232.65     14.25 o 
   4   9 -10        4.80        5.28      7.09 o 
   0  10 -10       25.95       28.88     18.33 o 
   1  10 -10       39.67       51.00     11.51 o 
   2  10 -10       30.73       55.70     12.86 o 
   3  10 -10       69.03       83.00     15.42 o 
   2   0  -9      645.58      647.32     27.48 o 
   4   0  -9     1380.99     1283.40     38.98 o 
   6   0  -9      869.51      854.51     40.18 o 
   8   0  -9       57.23       23.02     12.09 o 
   1   1  -9      190.62      197.56      6.77 o 
   2   1  -9       35.36       33.30      5.96 o 
   3   1  -9     1159.99     1102.20     24.39 o 
   4   1  -9      315.87      319.99     12.03 o 
   5   1  -9     1112.39     1075.53     27.96 o 
   6   1  -9      122.21      118.72     12.96 o 
   7   1  -9       93.82       82.15     12.72 o 
   8   1  -9       90.65       69.01      9.26 o 
   9   1  -9       18.58        9.76      9.27 o 
   1   2  -9       30.81       23.49      4.12 o 
   2   2  -9      471.37      455.66      9.56 o 
   3   2  -9      463.72      429.09      9.97 o 
   4   2  -9      741.04      737.54     21.50 o 
   5   2  -9     1125.41     1171.97     30.04 o 
   6   2  -9      464.12      463.91     20.66 o 
   7   2  -9      233.75      266.69     21.12 o 
   8   2  -9       34.94       51.34     11.50 o 
   9   2  -9       53.41       48.67     16.19 o 
   1   3  -9      275.31      235.11      9.43 o 
   2   3  -9      274.83      261.05     13.86 o 
   3   3  -9      274.73      293.05     10.77 o 
   4   3  -9     1657.21     1662.35     26.73 o 
   5   3  -9      496.74      517.99     14.58 o 
   6   3  -9      684.36      715.92     31.22 o 
   7   3  -9        4.50       11.11      7.32 o 
   8   3  -9      203.28      210.92     19.09 o 
   9   3  -9        7.95       10.63      5.61 o 
   1   4  -9      493.21      435.99     16.62 o 
   2   4  -9       41.43       46.05      5.89 o 
   3   4  -9     2232.86     2210.52     38.41 o 
   4   4  -9      782.50      798.26     17.48 o 
   5   4  -9      659.78      649.78     17.27 o 
   6   4  -9        9.68       12.85      6.09 o 
   7   4  -9      143.92      143.77     11.37 o 
   8   4  -9       33.81       27.89     11.88 o 
   9   4  -9       20.34       29.04     10.66 o 
   1   5  -9       64.04       94.64     10.96 o 
   2   5  -9     1513.06     1509.12     38.58 o 
   3   5  -9      129.77      134.34      9.88 o 
   4   5  -9      945.36      954.14     38.15 o 
   5   5  -9       52.04       46.84      5.16 o 
   6   5  -9      720.62      752.47     31.36 o 
   7   5  -9       53.06       54.35     15.65 o 
   8   5  -9       90.41       73.42     25.75 o 
   1   6  -9      142.39      145.35      9.76 o 
   2   6  -9      125.26      118.98      9.19 o 
   3   6  -9      533.10      557.57     21.98 o 
   4   6  -9      398.80      416.60     16.48 o 
   5   6  -9      956.07      955.16     25.17 o 
   6   6  -9       27.12       14.20     10.68 o 
   7   6  -9      354.79      348.22     37.30 o 
   8   6  -9       25.22       19.91     13.08 o 
   1   7  -9      206.78      227.41     15.51 o 
   2   7  -9      190.57      206.87     11.31 o 
   3   7  -9      580.90      598.98     18.39 o 
   4   7  -9       90.22      122.29      8.46 o 
   5   7  -9      246.41      281.95     17.51 o 
   6   7  -9      141.05      166.61     20.54 o 
   7   7  -9      239.39      265.06     20.22 o 
   1   8  -9       82.17       83.82     11.08 o 
   2   8  -9      193.96      218.46     12.83 o 
   3   8  -9       13.15       10.33      7.36 o 
   4   8  -9      311.06      336.31     15.81 o 
   5   8  -9       17.18       24.59      6.57 o 
   6   8  -9      243.28      331.03     51.22 o 
   7   8  -9       29.19       45.80     13.16 o 
   1   9  -9       69.96       70.59      9.77 o 
   2   9  -9       75.67       85.24     13.05 o 
   3   9  -9      503.67      523.10     22.83 o 
   4   9  -9        1.62        2.86      6.54 o 
   5   9  -9      539.81      574.60     21.31 o 
   6   9  -9       13.54       21.33     11.84 o 
   1  10  -9       30.06       27.56      9.08 o 
   2  10  -9      336.46      348.23     27.30 o 
   3  10  -9       86.63      110.60     11.90 o 
   4  10  -9      533.05      535.14     30.04 o 
   1  11  -9       44.97       53.33     12.57 o 
   2  11  -9      125.84      113.45     16.52 o 
   0   0  -8     3863.64     3317.37     83.17 o 
   2   0  -8     4989.08     4538.71    119.67 o 
   4   0  -8      661.85      591.09     18.78 o 
   6   0  -8      506.74      481.93     20.67 o 
   8   0  -8      632.19      692.69     35.78 o 
  10   0  -8      321.92      331.00     25.55 o 
   0   1  -8      569.29      588.51     14.50 o 
   1   1  -8     2596.70     2233.24     32.73 o 
   2   1  -8      273.44      293.88      8.14 o 
   3   1  -8     1372.45     1315.16     25.85 o 
   4   1  -8       75.84       80.89      6.49 o 
   5   1  -8       64.36       70.42      6.59 o 
   6   1  -8      169.37      175.74      9.06 o 
   7   1  -8      771.73      805.01     22.35 o 
   8   1  -8      201.20      236.53     24.40 o 
   9   1  -8     1287.24     1298.75     42.96 o 
  10   1  -8       35.52       34.31     10.14 o 
   0   2  -8     1761.08     1714.99     35.36 o 
   1   2  -8      927.88      839.97     13.04 o 
   2   2  -8     1082.51     1103.13     17.38 o 
   3   2  -8      130.10      149.24      6.09 o 
   4   2  -8       80.98       75.43      6.38 o 
   5   2  -8       69.99       93.41      8.31 o 
   6   2  -8      108.84      114.31      7.53 o 
   7   2  -8      544.87      551.23     18.69 o 
   8   2  -8      568.25      596.19     29.71 o 
   9   2  -8      702.38      711.44     31.74 o 
  10   2  -8      486.87      479.95     26.06 o 
   0   3  -8     1813.54     1731.29     91.97 o 
   1   3  -8      729.65      650.11     13.85 o 
   2   3  -8      950.33      876.97     18.61 o 
   3   3  -8      336.78      328.39      9.38 o 
   4   3  -8       43.07       39.13      2.40 o 
   5   3  -8      417.61      436.71     28.95 o 
   6   3  -8       48.72       42.19      5.29 o 
   7   3  -8      218.98      242.36     22.22 o 
   8   3  -8      371.99      402.54     17.76 o 
   9   3  -8      139.54      169.64     13.57 o 
  10   3  -8      435.01      421.03     22.36 o 
   0   4  -8       70.85       83.41      9.56 o 
   1   4  -8     1966.95     1803.14     35.24 o 
   2   4  -8      314.74      311.71     12.38 o 
   3   4  -8      553.54      573.66     15.58 o 
   4   4  -8      143.57      139.27      8.53 o 
   5   4  -8       19.84       13.27      5.59 o 
   6   4  -8      117.23      125.98     12.89 o 
   7   4  -8      850.47      827.81     21.00 o 
   8   4  -8       23.42       26.47     11.16 o 
   9   4  -8      624.78      708.74     44.08 o 
   0   5  -8     3923.00     3954.65    115.84 o 
   1   5  -8      407.34      380.82     13.62 o 
   2   5  -8     1471.10     1373.77     33.33 o 
   3   5  -8       69.05       87.56     12.30 o 
   4   5  -8       31.10       31.83      4.53 o 
   5   5  -8      126.14      146.57     15.74 o 
   6   5  -8      266.47      217.96     40.34 o 
   7   5  -8       35.28       62.56     12.89 o 
   8   5  -8      558.70      627.47     50.32 o 
   9   5  -8        7.23       32.96     16.97 o 
   0   6  -8     1507.07     1500.69     47.05 o 
   1   6  -8     1047.24     1065.55     27.40 o 
   2   6  -8      198.60      187.07      9.98 o 
   3   6  -8      220.81      224.70     10.02 o 
   4   6  -8      211.12      220.56      9.47 o 
   5   6  -8      896.57      853.83     40.62 o 
   6   6  -8      163.20      158.48     10.97 o 
   7   6  -8      246.83      255.03     28.90 o 
   8   6  -8       83.82       83.49     17.78 o 
   9   6  -8      414.14      366.69     46.23 o 
   0   7  -8      568.37      551.80     25.97 o 
   1   7  -8      485.99      439.35     18.20 o 
   2   7  -8      596.17      622.18     21.19 o 
   3   7  -8      109.02      129.35     18.22 o 
   4   7  -8      291.26      307.63     12.13 o 
   5   7  -8       38.73       34.00      8.61 o 
   6   7  -8      440.26      458.56     27.08 o 
   7   7  -8      462.99      378.56     31.17 o 
   8   7  -8      395.94      413.10     44.96 o 
   0   8  -8     1085.46     1113.74     46.61 o 
   1   8  -8      355.31      384.69     18.36 o 
   2   8  -8      879.87      866.41     27.80 o 
   3   8  -8      107.73      113.77      9.57 o 
   4   8  -8      313.47      326.58     13.70 o 
   5   8  -8       29.46       31.49      6.61 o 
   6   8  -8       37.37       34.98      6.54 o 
   7   8  -8      123.35      158.25     20.89 o 
   0   9  -8      103.93      114.52     17.76 o 
   1   9  -8      936.32      966.47     28.44 o 
   2   9  -8        6.25        4.11      7.55 o 
   3   9  -8      105.77      130.67     13.14 o 
   4   9  -8       26.29       17.22      7.78 o 
   5   9  -8        8.20        6.70      6.83 o 
   6   9  -8       19.06       29.40      7.52 o 
   0  10  -8     1061.95     1081.33    105.91 o 
   1  10  -8        7.48        2.03      8.72 o 
   2  10  -8      301.62      318.66     23.11 o 
   3  10  -8       11.13       15.89      8.29 o 
   4  10  -8       60.94       49.14      9.37 o 
   5  10  -8       31.98       41.90     10.91 o 
   0  11  -8      194.90      192.78     25.34 o 
   1  11  -8      304.86      358.77     21.08 o 
   2  11  -8      156.82      165.79     18.38 o 
   3  11  -8       29.65       22.71      9.99 o 
   4  11  -8       11.04        5.55      9.66 o 
   0  12  -8      182.08      242.51     49.64 o 
   1  12  -8      172.57      169.37     15.32 o 
   2   0  -7      162.19      176.26      5.43 o 
   4   0  -7      925.99      813.98     26.41 o 
   6   0  -7      789.26      868.92    145.90 o 
   8   0  -7      760.91      753.08     48.37 o 
  10   0  -7       76.76       91.67     22.43 o 
   1   1  -7      433.83      373.20      7.77 o 
   2   1  -7       99.51       82.17      4.70 o 
   3   1  -7      907.21      840.56     10.56 o 
   4   1  -7      227.46      208.12      8.00 o 
   5   1  -7     1121.07     1120.09     24.59 o 
   6   1  -7      652.93      659.39     20.82 o 
   7   1  -7      729.05      711.83     24.77 o 
   8   1  -7        7.07        5.85      5.89 o 
   9   1  -7      275.28      277.22     44.37 o 
  10   1  -7       40.46       50.52     20.68 o 
   1   2  -7      157.11      156.73      5.43 o 
   2   2  -7      619.96      632.99     11.28 o 
   3   2  -7      998.66      905.93     12.90 o 
   4   2  -7      478.70      431.88     10.29 o 
   5   2  -7      471.23      470.80     10.88 o 
   6   2  -7      394.24      388.39     14.92 o 
   7   2  -7     1199.71     1164.31     28.54 o 
   8   2  -7      382.04      384.76     21.35 o 
   9   2  -7      195.94      184.06     12.40 o 
  10   2  -7      387.10      453.10     42.13 o 
   1   3  -7      325.78      259.99      8.22 o 
   2   3  -7      779.15      728.66     16.52 o 
   3   3  -7      684.70      627.26     12.60 o 
   4   3  -7      424.20      405.40     11.78 o 
   5   3  -7      110.14      106.21      5.74 o 
   6   3  -7     1331.09     1354.02     27.63 o 
   7   3  -7      190.07      184.78     11.32 o 
   8   3  -7      857.12      838.09     26.06 o 
   9   3  -7       71.42       44.12     11.07 o 
  10   3  -7      229.32      223.66     11.64 o 
   1   4  -7       25.62       23.76      5.53 o 
   2   4  -7      146.63      145.19     10.64 o 
   3   4  -7      264.39      246.98     15.78 o 
   4   4  -7      276.74      271.30      8.85 o 
   5   4  -7     1931.35     1794.00     36.60 o 
   6   4  -7      496.95      529.77     30.46 o 
   7   4  -7      856.33      840.56     19.15 o 
   8   4  -7       47.70       49.45      8.57 o 
   9   4  -7      152.49      157.24     19.91 o 
  10   4  -7       14.73        6.08      5.14 o 
   1   5  -7      104.50      120.87      7.75 o 
   2   5  -7      239.69      211.46     13.49 o 
   3   5  -7      472.67      477.88     16.21 o 
   4   5  -7     1327.68     1341.75     28.65 o 
   5   5  -7      124.44      119.35      7.93 o 
   6   5  -7      553.00      516.36     13.75 o 
   7   5  -7       23.36       36.29     11.64 o 
   8   5  -7      681.61      706.86     49.54 o 
   9   5  -7       79.61       73.14     23.60 o 
  10   5  -7       86.35       54.61     41.55 o 
   1   6  -7      117.52      146.36     10.36 o 
   2   6  -7     1284.74     1354.79     35.09 o 
   3   6  -7      397.34      417.94     14.15 o 
   4   6  -7       93.74      101.53      7.16 o 
   5   6  -7      193.68      211.69     15.69 o 
   6   6  -7       51.76       54.42      8.09 o 
   7   6  -7      323.20      315.46      9.62 o 
   8   6  -7       98.70       91.33      7.32 o 
   9   6  -7      205.69      167.55     52.66 o 
   1   7  -7       70.09       77.52      9.71 o 
   2   7  -7      696.77      691.51     36.32 o 
   3   7  -7      113.83      120.11      9.77 o 
   4   7  -7      617.85      595.26     21.30 o 
   5   7  -7      292.91      298.25     13.24 o 
   6   7  -7      208.82      219.67     10.08 o 
   7   7  -7      294.67      288.79     13.23 o 
   8   7  -7       59.34       59.39      8.14 o 
   9   7  -7       77.15       66.12     23.41 o 
   1   8  -7       24.30       21.44      6.46 o 
   2   8  -7      340.16      368.48     13.50 o 
   3   8  -7      130.54      146.13     15.58 o 
   4   8  -7      440.57      455.84     16.39 o 
   5   8  -7      161.44      148.81     14.57 o 
   6   8  -7      515.43      521.35     23.86 o 
   7   8  -7        4.41        5.71      4.33 o 
   8   8  -7      335.68      329.30     14.60 o 
   1   9  -7      116.99      122.15     10.35 o 
   2   9  -7       39.64       35.19      9.45 o 
   3   9  -7      272.85      325.74     24.92 o 
   4   9  -7      144.20      156.37     14.61 o 
   5   9  -7      255.25      273.35     17.58 o 
   6   9  -7      122.25      119.76     28.78 o 
   7   9  -7      459.27      501.25     52.69 o 
   1  10  -7        9.74        1.49      8.84 o 
   2  10  -7       66.05       85.82     10.57 o 
   3  10  -7      153.84      133.99     20.72 o 
   4  10  -7      192.88      220.40     14.10 o 
   5  10  -7      239.42      294.93     58.76 o 
   6  10  -7      415.62      463.63     27.25 o 
   1  11  -7       27.54       22.62      8.57 o 
   2  11  -7        8.04        6.81      8.59 o 
   3  11  -7      127.22      170.07     23.19 o 
   4  11  -7      267.13      274.55     17.16 o 
   5  11  -7      132.05      129.40     12.90 o 
   1  12  -7        2.70       -7.43      7.64 o 
   2  12  -7       19.76       29.62     13.72 o 
   3  12  -7       55.77       50.08     10.81 o 
   0   0  -6      329.10      292.68     22.92 o 
   2   0  -6     3568.48     3134.32     48.97 o 
   4   0  -6      828.70      798.66     30.33 o 
   6   0  -6     1008.35      877.72     48.37 o 
  10   0  -6      756.31      696.33     50.71 o 
   0   1  -6       99.26       84.65      6.14 o 
   1   1  -6      787.59      767.07      9.09 o 
   2   1  -6      242.81      212.18      5.52 o 
   3   1  -6     3417.71     3220.57     44.35 o 
   4   1  -6      668.44      728.80     19.26 o 
   5   1  -6      272.25      253.56      9.88 o 
   6   1  -6      167.28      186.01     10.33 o 
   7   1  -6      525.11      512.72     32.81 o 
   8   1  -6      105.70      113.91     35.11 o 
   9   1  -6      131.12      114.44     26.62 o 
  10   1  -6      154.99      153.59     18.82 o 
  11   1  -6      422.74      335.48     40.57 o 
   0   2  -6     1062.18      868.20     18.59 o 
   1   2  -6      783.44      707.19      9.85 o 
   2   2  -6      628.56      647.75      9.93 o 
   3   2  -6       39.15       33.64      2.91 o 
   4   2  -6      272.77      261.96      7.48 o 
   5   2  -6       78.16       79.74      7.87 o 
   6   2  -6       82.73       69.92      6.07 o 
   7   2  -6       82.68       70.53      7.22 o 
   8   2  -6      103.33      105.13     19.50 o 
   9   2  -6       32.37       46.54     13.38 o 
  10   2  -6      441.74      442.10     27.79 o 
  11   2  -6      219.21      234.84     31.60 o 
   0   3  -6      343.51      311.70     17.85 o 
   1   3  -6      377.96      352.66      8.27 o 
   2   3  -6      328.78      293.69     15.08 o 
   3   3  -6      427.99      381.38      8.61 o 
   4   3  -6      676.36      708.16     11.13 o 
   5   3  -6      112.03      102.66      5.29 o 
   6   3  -6      134.21      133.88      6.04 o 
   7   3  -6       12.92       15.68      7.46 o 
   8   3  -6      351.78      335.97     11.06 o 
   9   3  -6      263.72      285.66     36.86 o 
  10   3  -6      702.73      667.02     43.09 o 
  11   3  -6      207.98      268.62     29.74 o 
   0   4  -6       89.15      111.09      8.90 o 
   1   4  -6      370.66      354.88     14.31 o 
   2   4  -6      407.73      385.78     10.05 o 
   3   4  -6      471.36      447.90     11.38 o 
   4   4  -6      150.99      155.35      7.94 o 
   5   4  -6      429.40      453.12     12.43 o 
   6   4  -6      220.25      224.21     12.10 o 
   7   4  -6      280.17      256.53      9.22 o 
   8   4  -6       64.58       69.81      4.28 o 
   9   4  -6      243.37      230.42     16.78 o 
  10   4  -6       58.29       60.12      8.94 o 
   0   5  -6      943.65      840.81     37.64 o 
   1   5  -6      557.05      586.39     14.67 o 
   2   5  -6       81.82       98.52      7.05 o 
   3   5  -6      248.73      224.65     11.20 o 
   4   5  -6      279.92      284.94     13.89 o 
   5   5  -6      202.60      198.48     13.30 o 
   6   5  -6       86.85      102.95      9.29 o 
   7   5  -6       68.51       74.46      3.50 o 
   8   5  -6      207.41      189.62      8.54 o 
   9   5  -6        6.80        4.30      2.40 o 
  10   5  -6      310.16      251.81     14.81 o 
   0   6  -6      502.16      516.02     25.33 o 
   1   6  -6      523.62      536.48     16.06 o 
   2   6  -6      453.98      434.98     17.02 o 
   3   6  -6      655.50      613.89     20.80 o 
   4   6  -6       95.63      116.51      7.86 o 
   5   6  -6       18.03       10.50      6.74 o 
   6   6  -6      139.69      131.76      7.27 o 
   7   6  -6       16.25       14.80      4.93 o 
   8   6  -6      133.03      132.67      9.79 o 
   9   6  -6      177.82      164.69      8.32 o 
  10   6  -6      327.27      305.33     27.60 o 
   0   7  -6      150.63      176.19     14.55 o 
   1   7  -6      886.63      834.34     23.17 o 
   2   7  -6      101.64       93.19      9.20 o 
   3   7  -6      661.78      664.91     21.90 o 
   4   7  -6      284.74      303.11     18.29 o 
   5   7  -6      454.56      447.41     23.39 o 
   6   7  -6        3.65       14.12      5.86 o 
   7   7  -6      133.84      146.74     12.30 o 
   8   7  -6       96.85       89.79      5.17 o 
   9   7  -6      269.58      264.86     10.75 o 
   0   8  -6      335.88      340.60     24.52 o 
   1   8  -6      601.27      597.23     19.10 o 
   2   8  -6      233.72      207.06     12.50 o 
   3   8  -6       79.15       73.89      9.27 o 
   4   8  -6      235.73      261.87     14.64 o 
   5   8  -6      133.11      107.12     17.55 o 
   6   8  -6       65.54       62.18      8.29 o 
   7   8  -6       81.68       73.44      7.45 o 
   8   8  -6      351.44      331.36     16.11 o 
   9   8  -6       35.01       27.11      5.71 o 
   0   9  -6      135.93      140.57     19.11 o 
   1   9  -6      637.11      637.89     31.05 o 
   2   9  -6       19.87        9.99      6.76 o 
   3   9  -6      207.30      196.42     11.50 o 
   4   9  -6      194.77      197.03     14.44 o 
   5   9  -6      381.77      397.01     17.67 o 
   6   9  -6       22.64       20.09     12.32 o 
   7   9  -6       51.09       27.12     10.13 o 
   8   9  -6       75.81       94.80      7.35 o 
   0  10  -6      693.63      702.27     40.57 o 
   1  10  -6       91.07       91.63     10.54 o 
   2  10  -6       20.11       20.37      8.27 o 
   3  10  -6       70.91       75.12     10.47 o 
   4  10  -6       28.17       29.08     11.73 o 
   5  10  -6       13.48       19.34      8.41 o 
   6  10  -6       58.60       58.31     13.65 o 
   7  10  -6       60.51       52.62     10.14 o 
   0  11  -6      123.76      143.24     22.86 o 
   1  11  -6      117.80      161.03     18.28 o 
   2  11  -6      136.72      144.39     20.83 o 
   3  11  -6        4.39       -3.85      7.12 o 
   4  11  -6        7.93       18.72     10.43 o 
   5  11  -6       34.00       28.82      9.91 o 
   6  11  -6       22.56       13.26      9.19 o 
   0  12  -6      119.29       90.29     22.70 o 
   1  12  -6      380.78      420.01     21.73 o 
   2  12  -6       15.68       12.36     10.39 o 
   3  12  -6      210.93      243.27     31.18 o 
   4  12  -6       32.44       24.18     10.83 o 
   0  13  -6      165.97      120.69     36.11 o 
   1  13  -6      219.60      254.23     17.39 o 
   2   0  -5      429.72      507.71      7.52 o 
   4   0  -5     2810.17     2620.09    129.71 o 
   6   0  -5     2189.49     2211.66     88.75 o 
   8   0  -5     1530.28     1533.67     74.12 o 
  10   0  -5      433.67      422.30     19.21 o 
   1   1  -5      904.38      727.88     18.52 o 
   2   1  -5      324.84      342.64      5.44 o 
   3   1  -5     3820.72     3326.40     42.84 o 
   4   1  -5        0.05       -1.44      3.94 o 
   5   1  -5     2302.58     2374.39     65.92 o 
   6   1  -5     1265.55     1340.85     50.95 o 
   7   1  -5      959.82      916.03     34.69 o 
   8   1  -5      664.31      594.80     29.10 o 
   9   1  -5       84.81       88.16      4.49 o 
  10   1  -5       77.21       86.42      7.58 o 
  11   1  -5      285.34      280.32      6.02 o 
   1   2  -5     1215.58     1062.40     12.82 o 
   2   2  -5     3310.40     2965.36     37.18 o 
   3   2  -5     1634.98     1644.90     22.20 o 
   4   2  -5     3164.46     3074.62     57.14 o 
   5   2  -5     2645.25     2649.66     50.30 o 
   6   2  -5      441.78      404.75     25.79 o 
   7   2  -5     1010.58      985.59     18.92 o 
   8   2  -5        7.82        9.67      3.84 o 
   9   2  -5        7.42        5.60      5.13 o 
  10   2  -5      204.71      178.91     15.22 o 
  11   2  -5       53.82       56.64      3.97 o 
   1   3  -5     1266.16     1277.95     20.90 o 
   2   3  -5     1322.23     1215.60     16.98 o 
   3   3  -5     3872.80     3640.75     54.45 o 
   4   3  -5     2568.56     2542.19     35.13 o 
   5   3  -5      550.18      542.76      7.06 o 
   6   3  -5     2767.37     2691.18     28.67 o 
   7   3  -5      337.35      324.42      4.44 o 
   8   3  -5      180.05      183.84      6.76 o 
   9   3  -5       18.72       22.95      2.64 o 
  10   3  -5       69.72       93.34      6.51 o 
  11   3  -5       12.78       17.75      6.48 o 
   1   4  -5     1767.42     1634.88     29.81 o 
   2   4  -5     1495.95     1429.48     24.55 o 
   3   4  -5     4896.88     4684.80     98.69 o 
   4   4  -5     1120.31     1132.76     22.24 o 
   5   4  -5     3055.19     2886.23     43.97 o 
   6   4  -5      243.80      233.46      7.96 o 
   7   4  -5     2280.83     2291.27     29.99 o 
   8   4  -5      126.97      117.16      3.63 o 
   9   4  -5      181.58      176.57     11.13 o 
  10   4  -5        8.86       12.02      6.45 o 
  11   4  -5       66.41       72.29     10.23 o 
   1   5  -5     1521.99     1405.02     25.63 o 
   2   5  -5     2409.24     2346.90     62.69 o 
   3   5  -5      424.91      430.60     15.22 o 
   4   5  -5     4300.82     4100.54     89.39 o 
   5   5  -5      241.40      229.80      8.43 o 
   6   5  -5     2351.96     2325.97     34.86 o 
   7   5  -5       60.65       60.02      6.09 o 
   8   5  -5      261.80      263.97      9.52 o 
   9   5  -5      117.81       95.96      9.36 o 
  10   5  -5      217.94      200.98     10.80 o 
   1   6  -5      386.62      396.29     23.14 o 
   2   6  -5      682.24      689.45     22.51 o 
   3   6  -5     1937.97     1885.95     57.84 o 
   4   6  -5      570.98      575.97     19.75 o 
   5   6  -5     1703.06     1657.44     31.93 o 
   6   6  -5       30.15       28.06      4.87 o 
   7   6  -5       31.83       30.55      5.06 o 
   8   6  -5      278.16      267.49      8.64 o 
   9   6  -5      151.27      163.20      6.90 o 
  10   6  -5       10.91       10.57      3.64 o 
   1   7  -5      302.84      289.90     13.79 o 
   2   7  -5      877.45      874.19     24.20 o 
   3   7  -5      949.93      910.63     24.84 o 
   4   7  -5     2127.20     2036.34     55.98 o 
   5   7  -5      489.13      469.96     15.27 o 
   6   7  -5      257.99      252.42     10.11 o 
   7   7  -5      223.19      221.91      9.50 o 
   8   7  -5       52.72       47.10      6.32 o 
   9   7  -5       72.11       60.71     10.46 o 
   1   8  -5       57.85       65.47      8.35 o 
   2   8  -5     1557.08     1554.97     50.50 o 
   3   8  -5       11.48       23.15      6.73 o 
   4   8  -5     1107.45     1012.74     28.36 o 
   5   8  -5      191.59      197.50     12.01 o 
   6   8  -5     1540.81     1454.25     33.65 o 
   7   8  -5       91.36       91.44      6.48 o 
   8   8  -5      116.84      124.47      7.77 o 
   9   8  -5      118.61      114.05     12.50 o 
   1   9  -5      114.47       87.09     12.07 o 
   2   9  -5      433.69      415.74     21.17 o 
   3   9  -5      637.38      616.37     21.52 o 
   4   9  -5      268.46      277.34     23.04 o 
   5   9  -5     1471.48     1378.39     35.48 o 
   6   9  -5        3.29       -1.57      6.11 o 
   7   9  -5      467.76      476.63     26.01 o 
   8   9  -5       22.28       18.50      5.65 o 
   1  10  -5       71.51       71.50     10.51 o 
   2  10  -5      503.30      484.39     21.57 o 
   3  10  -5      108.48      105.23     15.88 o 
   4  10  -5      953.40      897.67     30.27 o 
   5  10  -5      337.19      327.17     16.68 o 
   6  10  -5      337.87      368.38     19.54 o 
   7  10  -5       44.11       45.98      8.69 o 
   1  11  -5      310.67      283.96     17.72 o 
   2  11  -5       16.24       21.99      8.66 o 
   3  11  -5      306.39      319.45     20.89 o 
   4  11  -5      340.84      346.15     19.85 o 
   5  11  -5      493.36      466.64     38.78 o 
   6  11  -5      292.37      270.89     14.62 o 
   1  12  -5       36.98       42.44     13.23 o 
   2  12  -5      155.01      188.04     17.17 o 
   3  12  -5      330.63      374.96     53.45 o 
   4  12  -5      301.49      297.43     24.74 o 
   5  12  -5      328.62      331.31     25.87 o 
   1  13  -5       41.38       41.97     10.45 o 
   2  13  -5      256.95      241.82     20.02 o 
   3  13  -5       71.46       69.70     14.27 o 
   0   0  -4    22607.30    20808.44    871.62 o 
   2   0  -4    15202.21    13903.47    408.49 o 
   4   0  -4     1739.48     1776.70     60.86 o 
   6   0  -4     1066.42      941.46     65.73 o 
   8   0  -4     1401.44     1440.08     33.36 o 
  10   0  -4     1309.42     1313.01     39.49 o 
   0   1  -4     3322.69     3028.98     44.64 o 
   1   1  -4    13802.80    13127.19    239.11 o 
   2   1  -4      245.17      228.45      6.65 o 
   3   1  -4     4142.84     3872.28     66.03 o 
   4   1  -4     1816.24     1929.77     37.50 o 
   5   1  -4      127.04      117.35      2.98 o 
   6   1  -4      511.96      522.16     26.43 o 
   7   1  -4     2743.28     2877.95     34.68 o 
   8   1  -4      117.59      111.31      5.46 o 
   9   1  -4     2053.38     1958.58     32.17 o 
  10   1  -4       49.15       53.99      4.81 o 
  11   1  -4      809.70      789.24     18.16 o 
   0   2  -4    12505.47    11350.17    308.18 o 
   1   2  -4     2258.38     2187.79     25.65 o 
   2   2  -4     7408.42     7305.44    125.68 o 
   3   2  -4      441.76      440.57      6.18 o 
   4   2  -4      308.65      303.15      9.13 o 
   5   2  -4     1826.00     1940.10     19.66 o 
   6   2  -4      718.45      765.00      8.97 o 
   7   2  -4     1696.12     1645.59     19.41 o 
   8   2  -4     1680.98     1667.52     21.04 o 
   9   2  -4      921.03      931.08     18.23 o 
  10   2  -4      817.61      789.38     17.01 o 
  11   2  -4      519.74      462.12     12.65 o 
   0   3  -4    12531.86    11434.58    378.08 o 
   1   3  -4     1002.87      977.62     20.02 o 
   2   3  -4     5077.81     4648.87     75.98 o 
   3   3  -4      379.86      416.12      6.37 o 
   4   3  -4      319.65      349.14      5.22 o 
   5   3  -4       42.91       57.00      3.07 o 
   6   3  -4      796.38      746.68     15.94 o 
   7   3  -4      830.90      861.94     10.91 o 
   8   3  -4     1405.84     1392.37     27.96 o 
   9   3  -4     1403.56     1315.35     19.28 o 
  10   3  -4      503.27      544.50     11.03 o 
  11   3  -4      442.89      411.04      9.62 o 
   0   4  -4     1891.53     1660.43     41.86 o 
   1   4  -4     3121.25     2866.04     47.92 o 
   2   4  -4     1199.88     1168.91     21.28 o 
   3   4  -4     1445.61     1377.86     29.67 o 
   4   4  -4      223.26      224.45      5.93 o 
   5   4  -4      106.21      115.54      7.61 o 
   6   4  -4       66.29       68.05      3.91 o 
   7   4  -4     1436.12     1459.91     21.02 o 
   8   4  -4      709.54      690.06     11.85 o 
   9   4  -4     1939.07     1910.80     28.31 o 
  10   4  -4       12.19        5.41      4.68 o 
  11   4  -4      824.63      750.76     13.27 o 
   0   5  -4     5726.91     5327.62    141.36 o 
   1   5  -4     1060.15     1060.97     21.21 o 
   2   5  -4     5390.50     5063.48    108.80 o 
   3   5  -4     1539.75     1465.58     25.60 o 
   4   5  -4      551.01      512.28     11.18 o 
   5   5  -4       46.74       57.69      6.56 o 
   6   5  -4      401.60      426.58     12.85 o 
   7   5  -4      725.19      653.85     11.26 o 
   8   5  -4      576.83      548.21     12.82 o 
   9   5  -4      182.32      196.32      4.45 o 
  10   5  -4     1103.63     1053.41     19.33 o 
  11   5  -4      132.60      145.26      8.21 o 
   0   6  -4      874.33      888.66     31.60 o 
   1   6  -4     4512.67     4265.45    106.08 o 
   2   6  -4     1549.31     1506.35     32.31 o 
   3   6  -4      922.59      934.26     18.28 o 
   4   6  -4      275.04      264.93      8.65 o 
   5   6  -4      151.93      180.18      7.23 o 
   6   6  -4      439.00      435.27     12.23 o 
   7   6  -4     1266.07     1269.62     24.01 o 
   8   6  -4      136.46      146.00      8.36 o 
   9   6  -4      704.61      693.53     19.99 o 
  10   6  -4      245.68      259.24     12.04 o 
   0   7  -4     2493.45     2212.36    104.45 o 
   1   7  -4     2050.05     2131.38     48.03 o 
   2   7  -4     1483.09     1412.80     34.00 o 
   3   7  -4     1253.36     1163.66     23.94 o 
   4   7  -4       34.48       26.14      5.40 o 
   5   7  -4      321.71      323.61     10.84 o 
   6   7  -4      649.85      645.82     22.55 o 
   7   7  -4      324.14      301.12      8.71 o 
   8   7  -4      929.20      915.93     22.10 o 
   9   7  -4      899.93      835.67     20.63 o 
  10   7  -4      403.99      369.66     12.81 o 
   0   8  -4     4246.65     4184.89    138.47 o 
   1   8  -4      520.52      508.08     20.08 o 
   2   8  -4     2038.85     2024.41     48.97 o 
   3   8  -4      137.46      140.37      9.72 o 
   4   8  -4      513.84      488.04     15.17 o 
   5   8  -4      257.37      251.77     12.05 o 
   6   8  -4      244.73      253.50     11.24 o 
   7   8  -4      137.63      149.04     11.04 o 
   8   8  -4      935.95      949.02     21.29 o 
   9   8  -4      144.38      144.19      9.12 o 
   0   9  -4      111.57       80.80     22.48 o 
   1   9  -4     2044.84     1938.70     51.10 o 
   2   9  -4       63.52       62.61      9.32 o 
   3   9  -4      298.54      288.60     12.52 o 
   4   9  -4      280.81      258.62     15.88 o 
   5   9  -4       15.43       16.66      5.82 o 
   6   9  -4       30.35       31.21      6.17 o 
   7   9  -4      659.11      597.92     20.06 o 
   8   9  -4       75.85       71.95      6.93 o 
   9   9  -4      765.03      739.13     22.91 o 
   0  10  -4     2772.69     2713.50     87.77 o 
   1  10  -4       45.08       35.67      7.66 o 
   2  10  -4     1435.13     1341.24     39.28 o 
   3  10  -4      429.17      424.69     16.81 o 
   4  10  -4        9.87        5.31      8.37 o 
   5  10  -4       23.61       27.49      6.79 o 
   6  10  -4      123.62      133.91     12.24 o 
   7  10  -4       59.70       54.52      8.96 o 
   8  10  -4      453.42      461.80     17.51 o 
   0  11  -4      863.94      812.45     36.02 o 
   1  11  -4     1140.84     1095.16     31.03 o 
   2  11  -4      403.76      412.94     20.44 o 
   3  11  -4        4.01       10.27      7.71 o 
   4  11  -4      154.47      160.42     11.57 o 
   5  11  -4      295.72      276.56     14.64 o 
   6  11  -4        3.87        6.80      6.85 o 
   7  11  -4      571.65      540.81     21.87 o 
   0  12  -4        5.63        3.48      9.77 o 
   1  12  -4      908.68      856.04     28.90 o 
   2  12  -4       83.51       92.73     12.91 o 
   3  12  -4       82.85       97.80     11.95 o 
   4  12  -4       12.93       15.47      8.42 o 
   5  12  -4       81.17       65.83     14.83 o 
   0  13  -4     1307.32     1299.35     64.98 o 
   1  13  -4      108.24      107.25     11.97 o 
   2  13  -4      443.40      407.84     22.69 o 
   3  13  -4       47.48       58.94     11.95 o 
   4  13  -4      143.51      156.79     14.99 o 
   2   0  -3    16132.82    15141.24    560.60 o 
   4   0  -3      412.17      263.36     39.11 o 
   6   0  -3     3809.63     4018.52     91.05 o 
   8   0  -3     2233.68     2260.97     59.18 o 
  10   0  -3      576.82      595.00     32.57 o 
  12   0  -3       57.33       59.60     12.59 o 
   1   1  -3    14966.99    13807.26    252.89 o 
   2   1  -3      347.50      323.25     10.60 o 
   3   1  -3     2270.79     2173.00     37.05 o 
   4   1  -3     1307.39     1311.92     34.07 o 
   5   1  -3      408.04      338.62      5.92 o 
   6   1  -3      383.15      433.48      7.26 o 
   7   1  -3     1853.57     1928.82     30.76 o 
   8   1  -3      999.28     1125.25     19.06 o 
   9   1  -3      561.04      549.56     15.92 o 
  10   1  -3      496.87      489.31     15.06 o 
  11   1  -3       97.98       86.43      8.91 o 
  12   1  -3      288.04      298.48     10.35 o 
   1   2  -3      387.95      349.26      8.78 o 
   2   2  -3     4802.98     4519.69     63.53 o 
   3   2  -3     1900.24     1926.84     20.29 o 
   4   2  -3     1356.19     1264.88     15.66 o 
   5   2  -3      606.07      549.81      6.18 o 
   6   2  -3     1751.44     1802.57     29.84 o 
   7   2  -3     1893.72     2174.98     35.11 o 
   8   2  -3      371.97      401.58     10.03 o 
   9   2  -3      390.32      385.96     20.14 o 
  10   2  -3      187.04      207.96      9.43 o 
  11   2  -3       50.94       46.57      5.22 o 
  12   2  -3      168.68      166.47     15.26 o 
   1   3  -3      470.65      466.45     14.27 o 
   2   3  -3     2992.47     2930.61     41.57 o 
   3   3  -3     1033.24      893.16     18.24 o 
   4   3  -3     4253.84     4080.12     50.46 o 
   5   3  -3     1632.07     1660.24     19.22 o 
   6   3  -3     3320.54     3530.10     49.88 o 
   7   3  -3     1051.85     1142.60     16.80 o 
   8   3  -3      967.96      987.39     20.04 o 
   9   3  -3      338.13      381.52     14.53 o 
  10   3  -3      219.48      193.30      8.05 o 
  11   3  -3      274.20      255.35     12.95 o 
   1   4  -3       38.94       26.77      5.78 o 
   2   4  -3      321.66      312.89      7.69 o 
   3   4  -3     2721.53     2645.27     50.22 o 
   4   4  -3       13.08       13.93      3.02 o 
   5   4  -3     6236.19     6003.31    278.04 o 
   6   4  -3      159.04      152.02      5.68 o 
   7   4  -3     1617.19     1708.01     20.29 o 
   8   4  -3      413.43      372.04      7.64 o 
   9   4  -3      971.29      925.25     14.34 o 
  10   4  -3       42.90       47.58      4.00 o 
  11   4  -3       73.11       73.22      5.45 o 
   1   5  -3      887.85     1013.99     22.18 o 
   2   5  -3      354.03      320.73     10.07 o 
   3   5  -3      111.46      147.67     10.39 o 
   4   5  -3     3231.02     3281.01     67.30 o 
   5   5  -3      394.26      418.47     13.03 o 
   6   5  -3     2237.50     2213.93     35.08 o 
   7   5  -3       14.87       19.51      3.86 o 
   8   5  -3     1044.79     1072.37     14.33 o 
   9   5  -3       84.39       84.42      6.02 o 
  10   5  -3      404.80      409.96      9.21 o 
  11   5  -3        1.30       -0.34      3.09 o 
   1   6  -3      137.69      130.28     14.62 o 
   2   6  -3      207.59      211.60     12.36 o 
   3   6  -3     2566.43     2591.51     43.97 o 
   4   6  -3      160.76      134.96     11.71 o 
   5   6  -3     1846.39     1831.94     31.97 o 
   6   6  -3      750.27      732.39     13.27 o 
   7   6  -3      622.57      633.99     13.31 o 
   8   6  -3      102.01       90.16     11.08 o 
   9   6  -3       82.63       84.04      4.66 o 
  10   6  -3      151.16      145.14     21.31 o 
   1   7  -3      567.62      584.68     15.45 o 
   2   7  -3      631.70      633.00     15.27 o 
   3   7  -3     1189.07     1231.47     26.21 o 
   4   7  -3      574.58      525.75     13.84 o 
   5   7  -3     1224.99     1253.75     26.70 o 
   6   7  -3      113.14      133.33     10.48 o 
   7   7  -3      102.48      106.71      8.93 o 
   8   7  -3       94.60      104.76      8.81 o 
   9   7  -3      122.94      133.76      7.65 o 
  10   7  -3      143.30      127.32     10.61 o 
   1   8  -3       20.80       21.04      5.49 o 
   2   8  -3      331.81      352.01     13.18 o 
   3   8  -3      489.70      510.90     21.76 o 
   4   8  -3     2968.35     2960.26     61.15 o 
   5   8  -3      130.56      136.02      7.98 o 
   6   8  -3      804.56      787.41     19.75 o 
   7   8  -3       83.49       87.26      7.32 o 
   8   8  -3      178.64      224.37     10.03 o 
   9   8  -3      143.42      134.83     11.61 o 
   1   9  -3      278.65      264.06     12.05 o 
   2   9  -3     1151.79     1122.73     35.99 o 
   3   9  -3     1406.48     1415.97     30.73 o 
   4   9  -3      491.56      532.75     18.26 o 
   5   9  -3     1297.34     1324.37     30.71 o 
   6   9  -3       90.61       85.91      9.69 o 
   7   9  -3      781.97      759.63     18.15 o 
   8   9  -3       35.06       19.73      5.95 o 
   9   9  -3      261.83      225.98     12.83 o 
   1  10  -3      152.67      149.58     13.66 o 
   2  10  -3       68.30       62.29      9.04 o 
   3  10  -3      636.77      616.87     18.89 o 
   4  10  -3      692.34      643.83     19.66 o 
   5  10  -3      137.64      133.14     12.73 o 
   6  10  -3     1004.98      983.39     25.69 o 
   7  10  -3      142.11      132.94     10.35 o 
   8  10  -3      336.55      310.55     20.13 o 
   1  11  -3      333.56      314.44     19.64 o 
   2  11  -3      163.13      154.09     13.20 o 
   3  11  -3      168.46      187.30     17.19 o 
   4  11  -3      137.03      152.90     12.75 o 
   5  11  -3      792.52      762.39     31.67 o 
   6  11  -3      427.46      402.71     21.45 o 
   7  11  -3      242.86      227.64     26.04 o 
   1  12  -3      135.96      120.95     15.63 o 
   2  12  -3       95.63       93.92     11.87 o 
   3  12  -3       69.95       67.23     12.91 o 
   4  12  -3      248.99      258.44     13.68 o 
   5  12  -3      673.03      671.65     33.17 o 
   6  12  -3      267.37      265.46     14.72 o 
   1  13  -3      214.71      220.55     14.68 o 
   2  13  -3      312.81      322.73     19.81 o 
   3  13  -3       73.94       44.87     10.48 o 
   4  13  -3      293.19      331.14     18.38 o 
   1  14  -3       25.97       40.81     11.71 o 
   0   0  -2    25814.00    25662.78   1135.68 o 
   2   0  -2     3991.85     3922.30    105.52 o 
   4   0  -2      514.14      608.21     10.66 o 
   6   0  -2      149.07      146.27      6.16 o 
   8   0  -2      214.57      245.72     23.80 o 
  10   0  -2      451.42      498.38     21.21 o 
  12   0  -2     1020.94     1003.87     32.54 o 
   0   1  -2     1466.29     1410.52     21.26 o 
   1   1  -2    23252.20    22507.69    608.73 o 
   2   1  -2     3977.06     4031.22     55.26 o 
   3   1  -2      125.11      140.26      6.87 o 
   4   1  -2      300.59      330.85      5.67 o 
   5   1  -2     2434.06     2833.38     42.93 o 
   6   1  -2      692.13      883.84     14.49 o 
   7   1  -2      128.66      146.40      6.41 o 
   8   1  -2      117.33      127.94      6.77 o 
   9   1  -2      253.01      243.87     12.31 o 
  10   1  -2      260.59      276.30     10.55 o 
  11   1  -2      830.05      817.76     19.14 o 
  12   1  -2      259.39      248.19     15.71 o 
   0   2  -2    17579.92    16879.54    666.19 o 
   1   2  -2     2303.82     2333.51     38.19 o 
   2   2  -2     3358.54     3399.28     57.65 o 
   3   2  -2      236.45      241.69      8.80 o 
   4   2  -2     2454.41     2779.60     34.75 o 
   5   2  -2      929.04     1200.39     19.63 o 
   6   2  -2      815.69      819.11     18.52 o 
   7   2  -2      160.14      201.44      6.89 o 
   8   2  -2     1445.73     1546.78     30.20 o 
   9   2  -2      390.51      379.63     11.73 o 
  10   2  -2     1190.24     1157.92     23.34 o 
  11   2  -2      719.92      706.07     18.72 o 
  12   2  -2      626.01      605.56     19.14 o 
   0   3  -2     6809.34     6674.58    253.17 o 
   1   3  -2     3002.19     3097.15     47.74 o 
   2   3  -2      202.06      199.12      5.57 o 
   3   3  -2     1016.31     1139.08     18.12 o 
   4   3  -2     1080.57     1179.14     12.98 o 
   5   3  -2     1887.39     2216.11     30.34 o 
   6   3  -2       22.87       35.17      3.66 o 
   7   3  -2       41.74       48.71      5.96 o 
   8   3  -2      553.00      608.64     13.75 o 
   9   3  -2      683.59      656.23     15.40 o 
  10   3  -2     1253.11     1206.71     26.74 o 
  11   3  -2      232.98      233.41     13.46 o 
  12   3  -2      401.44      418.70     13.17 o 
   0   4  -2      743.29      740.02     26.53 o 
   1   4  -2     1336.27     1249.21     18.27 o 
   2   4  -2      507.13      549.22      9.47 o 
   3   4  -2     4117.70     4332.33     73.20 o 
   4   4  -2      674.46      805.25     13.62 o 
   5   4  -2     1640.98     1720.46     20.20 o 
   6   4  -2       22.54       19.66      3.43 o 
   7   4  -2      186.64      225.09      6.09 o 
   8   4  -2       34.47       47.19      4.27 o 
   9   4  -2       68.33       71.61      5.27 o 
  10   4  -2        9.74        3.46      3.80 o 
  11   4  -2      590.68      604.23     13.75 o 
   1   5  -2      465.14      400.59      9.05 o 
   2   5  -2      582.80      503.60     10.32 o 
   3   5  -2     1976.19     2168.02     37.70 o 
   4   5  -2      548.40      532.86     12.48 o 
   5   5  -2      190.04      223.81      8.04 o 
   6   5  -2      187.38      248.13      6.34 o 
   7   5  -2       90.61       89.62      4.24 o 
   8   5  -2      189.60      202.16      8.51 o 
   9   5  -2      355.30      385.76     10.43 o 
  10   5  -2      792.69      750.74     16.67 o 
  11   5  -2      119.21      118.55     11.46 o 
   0   6  -2      704.33      778.71     22.14 o 
   1   6  -2       79.35       59.94      6.10 o 
   2   6  -2      604.64      639.36     17.91 o 
   3   6  -2      912.69      921.29     18.75 o 
   4   6  -2      473.40      484.16     11.12 o 
   5   6  -2      338.71      327.70     10.97 o 
   6   6  -2      415.52      400.65     11.83 o 
   7   6  -2      116.83      114.30      3.23 o 
   8   6  -2      521.66      529.39     14.08 o 
   9   6  -2      140.53      143.40      6.20 o 
  10   6  -2     1038.73      958.66     17.10 o 
  11   6  -2      718.88      637.98     17.52 o 
   0   7  -2       91.65      101.48      9.58 o 
   1   7  -2     1567.97     1576.48     28.73 o 
   2   7  -2      529.53      605.89     16.61 o 
   3   7  -2     1119.98     1166.02     23.29 o 
   4   7  -2       72.86      104.12     17.33 o 
   5   7  -2       49.36       46.51      6.43 o 
   6   7  -2      521.59      567.10     15.61 o 
   7   7  -2      242.30      228.49      8.04 o 
   8   7  -2       42.15       53.65      6.66 o 
   9   7  -2      302.21      285.32      8.21 o 
  10   7  -2      525.28      491.65     10.86 o 
   0   8  -2      322.36      305.42     24.77 o 
   1   8  -2       12.55       11.07      4.79 o 
   2   8  -2     1743.03     1818.03     34.89 o 
   3   8  -2       60.61       71.90      6.02 o 
   4   8  -2      189.08      212.60     15.06 o 
   5   8  -2      102.84      113.04      9.60 o 
   6   8  -2       33.18       40.55      6.47 o 
   7   8  -2      162.58      171.14      8.04 o 
   8   8  -2      505.95      509.80     17.54 o 
   9   8  -2       29.98       25.87      7.21 o 
  10   8  -2      733.00      649.65     21.24 o 
   0   9  -2      104.17      120.41     12.63 o 
   1   9  -2      891.33      980.12     22.87 o 
   2   9  -2       72.76       88.54      7.46 o 
   3   9  -2     1236.46     1240.26     33.09 o 
   4   9  -2       72.69       80.90      7.73 o 
   5   9  -2      139.30      152.48     10.36 o 
   6   9  -2      206.57      206.73     11.27 o 
   7   9  -2       75.66       78.25      7.76 o 
   8   9  -2      163.93      154.41     11.20 o 
   9   9  -2      134.56      135.27     10.28 o 
   0  10  -2      177.52      182.42     17.51 o 
   1  10  -2      441.53      453.99     21.09 o 
   2  10  -2      489.18      493.15     17.47 o 
   3  10  -2       62.58       63.47      8.92 o 
   4  10  -2       11.76       13.19      5.69 o 
   5  10  -2       26.06       28.48      7.37 o 
   6  10  -2       91.40       76.79     10.15 o 
   7  10  -2       31.91       32.10      5.95 o 
   8  10  -2       39.89       46.06      7.71 o 
   0  11  -2     1096.83     1034.15     62.22 o 
   1  11  -2      116.44      150.86     15.43 o 
   2  11  -2      203.42      185.74     11.93 o 
   3  11  -2      215.53      210.58     13.22 o 
   4  11  -2      230.15      212.29     13.23 o 
   5  11  -2       72.99       57.18      9.16 o 
   6  11  -2       99.96      126.98     12.47 o 
   7  11  -2       93.79       76.03      7.95 o 
   0  12  -2      235.60      254.04     21.87 o 
   1  12  -2      708.44      709.79     22.94 o 
   2  12  -2       25.46       22.34      8.84 o 
   3  12  -2      426.00      416.42     21.65 o 
   4  12  -2       10.25        8.69      6.46 o 
   5  12  -2      267.82      254.78     17.50 o 
   6  12  -2       49.78       55.55      8.70 o 
   0  13  -2      756.34      738.36     35.76 o 
   1  13  -2      101.42       99.59     11.42 o 
   2  13  -2      274.51      276.89     24.18 o 
   3  13  -2       89.61       65.22      9.82 o 
   4  13  -2      209.12      194.57     15.24 o 
   0  14  -2      162.71      133.52     24.23 o 
   1  14  -2      278.41      323.44     27.52 o 
   2  14  -2       18.83       16.20      9.93 o 
   2   0  -1     3946.02     4005.11    168.72 o 
   4   0  -1     6146.38     6795.94    175.27 o 
   6   0  -1     2607.00     2982.06     74.02 o 
   8   0  -1     1179.18     1069.03     31.41 o 
  10   0  -1      627.89      653.43     88.36 o 
  12   0  -1      247.57      285.82     89.33 o 
   1   1  -1      459.71      497.83     11.01 o 
   2   1  -1      118.97      140.45      4.62 o 
   3   1  -1     5541.48     6150.91    109.79 o 
   4   1  -1     1632.08     2085.45     28.58 o 
   5   1  -1     2335.81     2271.32     34.37 o 
   6   1  -1      337.38      344.63     16.32 o 
   7   1  -1     2783.42     3148.85     56.01 o 
   8   1  -1      517.17      548.05     17.61 o 
   9   1  -1       44.19       51.15      7.28 o 
  10   1  -1       77.40       76.10      8.35 o 
  11   1  -1      221.93      233.75     10.53 o 
  12   1  -1      431.32      359.40     14.32 o 
   1   2  -1     1269.91     1276.59     21.82 o 
   2   2  -1     2143.74     2019.31     56.63 o 
   3   2  -1     5605.45     6047.23    100.42 o 
   4   2  -1     4151.94     4319.08     74.55 o 
   5   2  -1     2418.64     2635.60     40.03 o 
   6   2  -1     3423.22     3960.45     64.95 o 
   7   2  -1      841.59      905.91     16.13 o 
   8   2  -1      876.52      997.80     20.10 o 
   9   2  -1     2089.74     2203.86     40.99 o 
  10   2  -1      457.72      404.47     16.36 o 
  11   2  -1       17.83       17.97      7.78 o 
  12   2  -1      263.56      287.97     17.21 o 
   1   3  -1       69.19       80.77      4.62 o 
   2   3  -1     2933.01     2959.68     43.29 o 
   3   3  -1     3057.44     3304.56     44.18 o 
   4   3  -1     7726.58     8119.08    141.66 o 
   5   3  -1      969.77      905.65     15.83 o 
   6   3  -1     1936.69     1893.88     25.48 o 
   7   3  -1      803.94      847.64     16.66 o 
   8   3  -1     1379.57     1482.20     25.88 o 
   9   3  -1      274.90      295.30     13.99 o 
  10   3  -1     1338.47     1291.02     25.87 o 
  11   3  -1      419.81      393.03     14.96 o 
  12   3  -1      289.64      286.86     16.19 o 
   1   4  -1     1337.65     1490.22     25.02 o 
   2   4  -1     2512.18     2622.68     45.21 o 
   3   4  -1     7627.97     8013.72    163.00 o 
   4   4  -1      197.55      207.39      9.23 o 
   5   4  -1     6442.27     6905.08    138.72 o 
   6   4  -1       44.07       61.88     14.82 o 
   7   4  -1     1345.45     1284.82     22.64 o 
   8   4  -1      140.22      136.64      6.16 o 
   9   4  -1      134.15      137.37     11.04 o 
  10   4  -1      229.39      218.49      8.89 o 
  11   4  -1       69.15       65.34      6.95 o 
   1   5  -1      639.60      737.81     14.46 o 
   2   5  -1     2249.20     2218.90     36.14 o 
   3   5  -1      321.78      403.31      9.24 o 
   4   5  -1     7061.58     7491.74    151.23 o 
   5   5  -1      718.63      838.91     12.65 o 
   6   5  -1     3216.45     3455.56     50.50 o 
   7   5  -1       99.10      112.11      7.54 o 
   8   5  -1      388.40      439.33     12.87 o 
   9   5  -1      121.37      116.44      6.98 o 
  10   5  -1      116.65      136.24     10.05 o 
  11   5  -1      206.38      203.02      9.79 o 
   1   6  -1      938.71     1045.14     19.02 o 
   2   6  -1      518.18      683.25     13.96 o 
   3   6  -1     2625.59     2579.85     45.22 o 
   4   6  -1     1262.12     1317.52     23.12 o 
   5   6  -1     2275.14     2281.29     38.52 o 
   6   6  -1     1323.68     1334.35     18.29 o 
   7   6  -1     1064.28     1108.84     22.94 o 
   8   6  -1       95.34       97.68      5.90 o 
   9   6  -1      485.25      542.50     14.66 o 
  10   6  -1       51.86       56.39      7.96 o 
  11   6  -1      436.14      413.77     16.17 o 
   1   7  -1      628.34      731.90     17.91 o 
   2   7  -1     1044.13     1051.81     21.63 o 
   3   7  -1     1240.34     1205.05     22.10 o 
   4   7  -1      584.30      519.08     12.82 o 
   5   7  -1     2371.19     2392.38     51.57 o 
   6   7  -1      335.39      328.66     11.42 o 
   7   7  -1      250.38      263.53     12.61 o 
   8   7  -1      353.19      328.20      9.39 o 
   9   7  -1      185.96      191.73      6.81 o 
  10   7  -1       39.96       40.77      6.35 o 
   1   8  -1       59.62       74.44      7.70 o 
   2   8  -1     2476.53     2509.66     48.59 o 
   3   8  -1       45.04       38.22      7.27 o 
   4   8  -1     2129.09     2113.37     44.27 o 
   5   8  -1      209.51      192.93      9.23 o 
   6   8  -1      492.83      505.70     14.79 o 
   7   8  -1      131.68      148.54     17.79 o 
   8   8  -1       50.61       48.35      6.66 o 
   9   8  -1       65.69       66.35      9.12 o 
  10   8  -1      367.95      339.56     14.45 o 
   1   9  -1      703.44      720.95     30.67 o 
   2   9  -1      284.21      289.25     11.58 o 
   3   9  -1     1564.04     1568.68     34.54 o 
   4   9  -1      112.91      117.97      9.37 o 
   5   9  -1     1281.64     1288.36     28.71 o 
   6   9  -1       11.63        1.85      5.96 o 
   7   9  -1      451.82      447.40     16.47 o 
   8   9  -1      123.47      132.26     15.99 o 
   9   9  -1      409.47      413.90     17.03 o 
   1  10  -1      668.07      660.30     18.17 o 
   2  10  -1      977.47      934.51     25.70 o 
   3  10  -1      327.44      369.57     13.47 o 
   4  10  -1     1027.29     1091.16     24.79 o 
   5  10  -1       94.08       95.47     12.75 o 
   6  10  -1     1339.29     1233.51     29.85 o 
   7  10  -1      229.84      199.55     10.51 o 
   8  10  -1      767.27      735.85     25.76 o 
   1  11  -1       52.69       58.98     10.02 o 
   2  11  -1     1009.40      936.36     27.42 o 
   3  11  -1      363.49      375.63     14.76 o 
   4  11  -1      143.88      154.92     10.50 o 
   5  11  -1      712.69      687.54     35.78 o 
   6  11  -1      864.31      779.83     29.67 o 
   7  11  -1      813.30      733.76     26.27 o 
   1  12  -1       81.42       74.15      9.13 o 
   2  12  -1      322.79      306.95     15.62 o 
   3  12  -1       89.03       97.62     10.29 o 
   4  12  -1      249.51      261.12     13.00 o 
   5  12  -1      460.83      399.68     20.00 o 
   6  12  -1      101.27       99.23     11.29 o 
   1  13  -1      159.48      173.26     16.38 o 
   2  13  -1      249.46      248.81     14.58 o 
   3  13  -1      219.89      215.96     15.80 o 
   4  13  -1      196.78      211.93     23.54 o 
   5  13  -1       35.96       44.05      8.59 o 
   1  14  -1      107.51       92.01     12.98 o 
   2  14  -1       28.53       26.31      9.02 o 
   2   0   0     9188.84     9107.69    238.38 o 
   4   0   0      684.11      750.42     18.86 o 
   6   0   0      328.11      322.61     28.67 o 
   8   0   0     2673.88     2585.46     69.95 o 
  10   0   0      174.33      217.35     13.21 o 
  12   0   0      675.44      639.59     25.06 o 
   2   1   0     9699.42    10484.10    211.48 o 
   3   1   0       54.13       30.75      4.12 o 
   4   1   0     1877.53     2213.60     34.34 o 
   5   1   0        0.74        1.30      2.52 o 
   6   1   0     1471.69     1702.86     33.90 o 
   7   1   0     3088.15     3351.27     55.46 o 
   8   1   0      217.57      256.64      9.26 o 
   9   1   0     2788.77     2876.57     52.55 o 
  10   1   0      319.46      345.38     11.66 o 
  11   1   0      436.15      420.30     16.58 o 
  12   1   0       37.31       33.88      7.84 o 
   0   2   0     1618.82     1561.33     29.02 o 
   1   2   0      110.79       99.53      5.86 o 
   2   2   0     2997.01     2871.59     38.40 o 
   3   2   0       68.60      102.35      3.92 o 
   4   2   0     3063.20     3848.60     54.02 o 
   5   2   0     1000.02     1002.58     15.23 o 
   6   2   0       40.67       22.32      4.44 o 
   7   2   0     3396.43     4210.52     77.47 o 
   8   2   0     4185.96     4402.55     82.66 o 
   9   2   0      495.55      474.75     14.40 o 
  10   2   0     1789.21     1801.07     41.55 o 
  11   2   0      333.93      358.65     11.65 o 
  12   2   0      179.44      163.70      9.32 o 
   0   3   0    11999.61    11262.97    357.93 o 
   1   3   0     2959.96     2868.59     43.11 o 
   2   3   0     6134.09     6559.55    105.79 o 
   3   3   0       85.60      102.70      5.20 o 
   4   3   0      257.86      239.01      5.58 o 
   5   3   0     1104.08     1355.54     21.30 o 
   6   3   0     1109.31     1148.87     19.79 o 
   7   3   0     2455.56     2799.59     43.18 o 
   8   3   0     1697.18     1743.01     29.03 o 
   9   3   0     1810.07     1827.07     32.40 o 
  10   3   0      911.53      942.18     23.18 o 
  11   3   0      728.34      720.37     18.41 o 
  12   3   0      180.13      194.39     11.65 o 
   0   4   0       16.82       20.93      7.02 o 
   1   4   0     4911.91     4743.80     84.29 o 
   2   4   0       12.78        9.01      2.96 o 
   3   4   0     7050.63     7572.98    128.90 o 
   4   4   0        9.44       29.78      4.49 o 
   5   4   0       36.04       29.78      4.25 o 
   6   4   0      181.19      223.03      6.92 o 
   7   4   0     2148.15     2128.32     40.42 o 
   8   4   0       99.41       90.02     14.58 o 
   9   4   0     3049.52     3175.27     67.62 o 
  10   4   0        3.92       -3.03      6.17 o 
  11   4   0      228.95      253.54     14.84 o 
   0   5   0    10876.84    10188.14    339.44 o 
   1   5   0      135.07      175.05      8.19 o 
   2   5   0     8238.64     8528.53    183.04 o 
   3   5   0       52.84       55.76      4.68 o 
   4   5   0     1978.94     2079.98     29.67 o 
   5   5   0      566.88      748.36     14.82 o 
   6   5   0     1535.66     1523.08     26.26 o 
   7   5   0        2.11        4.01      6.47 o 
   8   5   0     1271.04     1320.76     26.32 o 
   9   5   0      633.97      619.63     17.11 o 
  10   5   0      287.36      285.56     12.08 o 
  11   5   0       93.08      101.59      9.54 o 
   0   6   0     1546.83     1444.64     35.00 o 
   1   6   0     4238.62     3624.46     74.90 o 
   2   6   0     3922.58     4148.75     63.83 o 
   3   6   0      559.42      536.29     14.36 o 
   4   6   0        4.47        6.46      3.64 o 
   5   6   0      967.98     1099.67     15.71 o 
   6   6   0      164.00      146.38      9.00 o 
   7   6   0     1317.53     1340.79     24.42 o 
   8   6   0      710.27      736.96     16.16 o 
   9   6   0     1107.50     1157.74     30.95 o 
  10   6   0      292.57      275.20     14.92 o 
  11   6   0     1448.61     1229.75     29.84 o 
   0   7   0     2013.03     1830.12     52.97 o 
   1   7   0     1258.02     1136.57     23.79 o 
   2   7   0     1206.94     1047.92     18.45 o 
   3   7   0     1453.42     1627.45     29.62 o 
   4   7   0       56.32       86.26      9.40 o 
   5   7   0      300.12      312.30     11.00 o 
   6   7   0       11.95       11.21      5.19 o 
   7   7   0      780.15      842.31     17.83 o 
   8   7   0      554.41      549.40     14.26 o 
   9   7   0     1068.18     1049.76     23.79 o 
  10   7   0     1039.81      945.89     22.17 o 
   0   8   0     4139.63     4014.07    123.88 o 
   1   8   0     2556.21     2537.48     49.11 o 
   2   8   0     5362.60     5525.97    103.54 o 
   3   8   0      529.27      533.56     14.87 o 
   4   8   0      155.54      155.32      7.65 o 
   5   8   0      451.91      513.49     14.83 o 
   6   8   0       34.23       28.97      4.35 o 
   7   8   0      533.12      548.09     20.16 o 
   8   8   0       24.85       14.72      4.19 o 
   9   8   0       15.70       12.86      5.56 o 
  10   8   0     1472.98     1353.53     29.64 o 
   0   9   0       68.77       49.47      9.86 o 
   1   9   0     4953.94     5202.75    114.03 o 
   2   9   0      464.73      483.73     14.28 o 
   3   9   0     1892.06     1929.06     37.61 o 
   4   9   0      118.06      135.43      9.02 o 
   5   9   0     1027.62     1031.47     21.81 o 
   6   9   0     1000.60      959.57     22.75 o 
   7   9   0      505.24      503.05     21.67 o 
   8   9   0       38.37       28.11      7.12 o 
   9   9   0      722.69      704.26     23.83 o 
   0  10   0      541.25      574.37     33.45 o 
   1  10   0       29.74       48.55      9.77 o 
   2  10   0     2090.43     2106.77     46.38 o 
   3  10   0        2.55       -3.26      4.65 o 
   4  10   0      157.00      142.09      8.05 o 
   5  10   0       18.89       11.47      6.18 o 
   6  10   0      959.65      906.36     19.63 o 
   7  10   0      361.20      335.74     17.53 o 
   8  10   0     1171.55     1122.49     34.70 o 
   0  11   0     1666.65     1673.06     67.89 o 
   1  11   0      311.22      277.42     14.72 o 
   2  11   0      180.93      189.46     16.69 o 
   3  11   0      370.27      346.63     19.76 o 
   4  11   0      107.24       94.53     14.00 o 
   5  11   0      284.51      270.35     19.06 o 
   6  11   0      108.83       93.62      9.50 o 
   7  11   0      423.13      418.79     32.21 o 
   0  12   0       72.96       64.02     13.80 o 
   1  12   0     1851.34     1768.39     42.51 o 
   2  12   0      211.44      205.38     12.05 o 
   3  12   0        6.61        6.45      5.68 o 
   4  12   0       14.88       26.32      6.58 o 
   5  12   0        4.63        7.24      5.41 o 
   6  12   0      115.30       79.86     17.08 o 
   0  13   0     1136.09     1218.39     64.40 o 
   1  13   0       13.24       20.23      7.04 o 
   2  13   0     1059.69     1047.30     33.97 o 
   3  13   0       18.49       15.17      7.06 o 
   4  13   0      691.19      637.61     20.63 o 
   5  13   0        3.35       12.57      6.57 o 
   0  14   0       37.55       63.26     19.18 o 
   1  14   0      691.04      686.73     28.90 o 
   2  14   0       58.88       56.01      9.28 o 
   2   0   1     3580.22     3784.27    102.01 o 
   4   0   1     6761.56     7338.94    186.48 o 
   6   0   1     3072.41     3475.51     73.73 o 
   8   0   1     1154.48     1084.01     27.45 o 
  10   0   1      601.18      629.90     22.16 o 
  12   0   1      272.60      279.55     15.92 o 
   1   1   1      407.40      447.77      7.96 o 
   2   1   1      109.76      115.24      4.86 o 
   3   1   1     5822.20     6462.08    101.74 o 
   4   1   1     1766.09     2242.60     26.85 o 
   5   1   1     2542.93     2494.88     34.41 o 
   6   1   1      364.71      365.43     11.63 o 
   7   1   1     2661.57     3041.18     49.70 o 
   8   1   1      517.68      574.83     13.06 o 
   9   1   1       38.31       43.54      6.03 o 
  10   1   1       82.19       77.77      7.95 o 
  11   1   1      239.26      270.18      9.85 o 
  12   1   1      436.22      386.78     17.34 o 
   1   2   1     1355.43     1351.31     21.90 o 
   2   2   1     2332.22     2324.73     33.73 o 
   3   2   1     5666.99     6125.85    108.29 o 
   4   2   1     4468.81     4557.08     79.53 o 
   5   2   1     2306.40     2485.22     34.32 o 
   6   2   1     3314.91     3808.07     56.48 o 
   7   2   1      848.40      900.75     15.10 o 
   8   2   1      835.06      955.95     17.60 o 
   9   2   1     2094.08     2234.68     38.57 o 
  10   2   1      434.70      402.55     11.97 o 
  11   2   1       16.05       22.31      5.39 o 
  12   2   1      316.13      299.24     11.93 o 
   1   3   1       71.77       84.84      4.91 o 
   2   3   1     3058.27     3076.59     45.28 o 
   3   3   1     3181.74     3439.61     54.74 o 
   4   3   1     7858.92     8321.96    175.97 o 
   5   3   1     1072.48     1015.88     18.73 o 
   6   3   1     2095.49     2039.16     33.49 o 
   7   3   1      827.37      887.40     21.26 o 
   8   3   1     1362.23     1465.03     34.43 o 
   9   3   1      248.10      290.32     13.79 o 
  10   3   1     1341.70     1288.83     32.31 o 
  11   3   1      405.34      377.24     18.05 o 
  12   3   1      324.46      317.11     12.91 o 
   1   4   1     1425.69     1523.44     24.02 o 
   2   4   1     2508.28     2586.50     33.86 o 
   3   4   1     7838.82     8268.81    146.52 o 
   4   4   1      181.77      191.68      7.14 o 
   5   4   1     6614.94     7241.61    143.50 o 
   6   4   1       41.20       41.00      4.85 o 
   7   4   1     1281.71     1232.07     22.85 o 
   8   4   1      145.16      147.81      8.28 o 
   9   4   1      144.82      169.43      8.31 o 
  10   4   1      223.84      209.93     10.79 o 
  11   4   1       64.73       66.17      9.84 o 
   1   5   1      623.32      714.93     16.53 o 
   2   5   1     2345.16     2266.49     30.79 o 
   3   5   1      328.40      435.65     14.47 o 
   4   5   1     7112.22     7580.76    155.05 o 
   5   5   1      720.41      870.67     15.67 o 
   6   5   1     3184.25     3433.08     64.03 o 
   7   5   1       84.69      120.83      9.66 o 
   8   5   1      397.19      424.43     14.22 o 
   9   5   1      124.42      129.83     18.05 o 
  10   5   1      104.14      123.42      9.17 o 
  11   5   1      202.91      196.29     14.61 o 
   1   6   1      943.99     1092.35     19.16 o 
   2   6   1      564.14      720.88     12.31 o 
   3   6   1     2823.91     2779.02     45.35 o 
   4   6   1     1217.62     1292.50     21.99 o 
   5   6   1     2388.82     2430.42     37.12 o 
   6   6   1     1346.61     1375.55     25.47 o 
   7   6   1     1107.38     1157.67     24.22 o 
   8   6   1       88.83       84.64      6.89 o 
   9   6   1      440.60      464.10     20.42 o 
  10   6   1       48.64       46.60      7.26 o 
  11   6   1      467.04      407.65     16.33 o 
   1   7   1      684.41      811.98     16.53 o 
   2   7   1     1103.00     1075.43     20.49 o 
   3   7   1     1285.74     1270.29     24.29 o 
   4   7   1      634.81      575.30     12.36 o 
   5   7   1     2428.20     2395.94     50.22 o 
   6   7   1      385.07      373.66     15.05 o 
   7   7   1      213.61      231.47     10.00 o 
   8   7   1      304.42      298.35     17.09 o 
   9   7   1      160.18      183.82     11.01 o 
  10   7   1       36.99       40.01      6.56 o 
   1   8   1       65.99      106.90     12.53 o 
   2   8   1     2408.68     2448.32     38.96 o 
   3   8   1       57.86       48.13      4.22 o 
   4   8   1     2240.85     2293.21     44.14 o 
   5   8   1      235.13      215.83      7.96 o 
   6   8   1      528.25      515.42     16.94 o 
   7   8   1      151.54      162.32     13.40 o 
   8   8   1       29.98       34.45      5.76 o 
   9   8   1       60.69       54.15      6.17 o 
  10   8   1      367.13      357.55     14.05 o 
   1   9   1      745.70      751.23     20.01 o 
   2   9   1      291.78      351.15     17.23 o 
   3   9   1     1581.34     1605.83     31.43 o 
   4   9   1      107.40      104.87      5.60 o 
   5   9   1     1376.24     1374.68     28.07 o 
   6   9   1       14.56       17.89      9.85 o 
   7   9   1      574.17      575.72     24.86 o 
   8   9   1      118.51      108.81     12.87 o 
   9   9   1      385.65      397.21     19.02 o 
   1  10   1      664.29      680.39     22.07 o 
   2  10   1     1100.79     1047.10     21.79 o 
   3  10   1      357.56      419.20     18.75 o 
   4  10   1      969.85      980.08     38.75 o 
   5  10   1       83.13       97.56      8.20 o 
   6  10   1     1333.14     1229.83     36.01 o 
   7  10   1      229.19      232.33     15.68 o 
   8  10   1      730.49      701.83     24.49 o 
   1  11   1       47.40       37.95      8.94 o 
   2  11   1      967.08      913.04     32.15 o 
   3  11   1      445.26      452.97     21.25 o 
   4  11   1      140.66      137.28      9.97 o 
   5  11   1      741.54      715.48     20.65 o 
   6  11   1      832.91      809.95     27.44 o 
   7  11   1      800.53      668.16     28.61 o 
   1  12   1       91.73       85.23      9.88 o 
   2  12   1      336.74      348.06     12.23 o 
   3  12   1       85.56      119.07     10.70 o 
   4  12   1      279.01      281.21     15.80 o 
   5  12   1      535.92      498.62     17.24 o 
   6  12   1      114.12       92.18      9.82 o 
   1  13   1      156.97      132.60     19.31 o 
   2  13   1      300.03      281.41     13.99 o 
   3  13   1      210.91      229.54     14.24 o 
   4  13   1      243.12      263.14     16.81 o 
   5  13   1       33.38       39.10     13.68 o 
   1  14   1       97.79       94.67      9.91 o 
   2  14   1       31.50       24.11      7.71 o 
   0   0   2    24649.61    24826.22   1111.34 o 
   2   0   2     3935.85     3824.45     86.01 o 
   4   0   2      586.66      671.83     12.58 o 
   6   0   2      156.63      129.98      5.95 o 
   8   0   2      221.56      269.94     10.38 o 
  10   0   2      548.89      551.83     42.91 o 
  12   0   2      976.37      973.70     32.43 o 
   0   1   2     1536.92     1464.61     16.60 o 
   1   1   2    23464.32    22619.72    512.27 o 
   2   1   2     3827.93     3949.02     64.38 o 
   3   1   2       70.03       94.88      5.80 o 
   4   1   2      313.72      354.16     10.88 o 
   5   1   2     2441.73     2831.71     36.20 o 
   6   1   2      687.03      890.36     15.94 o 
   7   1   2      169.03      193.18      5.86 o 
   8   1   2      131.88      141.86      7.15 o 
   9   1   2      267.86      269.41     10.02 o 
  10   1   2      213.26      231.45      9.39 o 
  11   1   2      892.49      910.54     20.77 o 
  12   1   2      274.61      276.31     21.59 o 
   0   2   2    18399.74    17917.70    662.29 o 
   1   2   2     2420.68     2406.68     32.29 o 
   2   2   2     3456.67     3655.08     46.88 o 
   3   2   2      289.66      292.38      6.81 o 
   4   2   2     2394.81     2752.92     45.30 o 
   5   2   2      933.36     1205.41     19.52 o 
   6   2   2      828.87      801.24     15.89 o 
   7   2   2      192.79      243.96     12.33 o 
   8   2   2     1382.15     1502.14     31.92 o 
   9   2   2      457.15      455.62     17.46 o 
  10   2   2     1144.64     1141.94     22.34 o 
  11   2   2      615.99      609.48     19.02 o 
  12   2   2      655.20      684.59     23.45 o 
   0   3   2     7161.17     7034.24    180.72 o 
   1   3   2     2931.44     3011.06     51.36 o 
   2   3   2      177.81      164.82      4.54 o 
   3   3   2     1052.34     1175.04     17.70 o 
   4   3   2     1107.89     1199.62     19.29 o 
   5   3   2     1872.38     2208.34     39.24 o 
   6   3   2       22.17       34.40      4.87 o 
   7   3   2       35.19       37.27      4.85 o 
   8   3   2      627.26      670.14     17.13 o 
   9   3   2      637.74      662.93     20.39 o 
  10   3   2     1135.50     1162.05     36.29 o 
  11   3   2      244.28      238.84     11.90 o 
  12   3   2      352.45      399.89     20.98 o 
   0   4   2      728.40      736.55     19.58 o 
   1   4   2     1222.48     1123.15     18.77 o 
   2   4   2      503.58      500.00     14.70 o 
   3   4   2     3953.52     4183.45     73.96 o 
   4   4   2      687.94      812.82     16.00 o 
   5   4   2     1655.20     1773.24     32.92 o 
   6   4   2       21.47       27.41      5.13 o 
   7   4   2      233.28      271.61      9.90 o 
   8   4   2       37.00       52.54      6.21 o 
   9   4   2       74.84       94.05      7.48 o 
  10   4   2       11.27       20.53      5.22 o 
  11   4   2      610.61      629.96     20.32 o 
   0   5   2      247.33      256.87     11.31 o 
   1   5   2      490.44      427.58     10.01 o 
   2   5   2      595.78      539.03     10.50 o 
   3   5   2     1955.97     2192.55     30.60 o 
   4   5   2      522.78      487.45     21.51 o 
   5   5   2      188.35      202.39      8.23 o 
   6   5   2      183.17      253.83     10.14 o 
   7   5   2       84.82      100.56      8.29 o 
   8   5   2      183.09      179.49      9.71 o 
   9   5   2      366.44      354.69     15.68 o 
  10   5   2      883.16      815.39     20.32 o 
  11   5   2      111.43      115.17     11.09 o 
   0   6   2      845.85      905.82     26.74 o 
   1   6   2      119.09      116.50      5.58 o 
   2   6   2      584.59      615.18     13.84 o 
   3   6   2      970.57      976.24     12.27 o 
   4   6   2      450.09      484.44     13.45 o 
   5   6   2      341.06      297.72     15.48 o 
   6   6   2      397.29      408.65     16.67 o 
   7   6   2      120.02      139.17     15.54 o 
   8   6   2      486.62      518.32     20.97 o 
   9   6   2      118.96      136.16     10.76 o 
  10   6   2     1064.63      984.00     29.25 o 
  11   6   2      711.67      658.37     23.62 o 
   0   7   2      123.34      134.98      9.65 o 
   1   7   2     1653.60     1656.99     29.40 o 
   2   7   2      595.59      670.79     15.83 o 
   3   7   2     1107.85     1111.94     17.08 o 
   4   7   2       64.54       67.74      7.97 o 
   5   7   2       51.38       56.10      5.71 o 
   6   7   2      526.29      596.00     19.88 o 
   7   7   2      204.79      228.04     15.23 o 
   8   7   2       33.17       39.60      6.82 o 
   9   7   2      351.36      369.94     14.28 o 
  10   7   2      527.12      486.78     18.09 o 
   0   8   2      301.40      276.00     25.55 o 
   1   8   2       13.37       10.82      4.91 o 
   2   8   2     1740.72     1808.78     41.10 o 
   3   8   2       54.19       53.47      5.66 o 
   4   8   2      203.33      184.84     11.51 o 
   5   8   2       97.73      112.01     13.19 o 
   6   8   2       40.35       45.87      8.25 o 
   7   8   2      159.58      155.93      8.88 o 
   8   8   2      611.98      611.64     21.41 o 
   9   8   2       31.18       34.60      6.31 o 
  10   8   2      702.25      651.61     23.00 o 
   0   9   2       91.86      105.08     12.18 o 
   1   9   2      798.82      891.39     25.11 o 
   2   9   2       79.52       83.61      8.59 o 
   3   9   2     1223.26     1218.50     19.86 o 
   4   9   2       70.49       72.81      7.05 o 
   5   9   2      143.33      211.98     28.82 o 
   6   9   2      214.27      209.11     14.84 o 
   7   9   2       93.11       78.91     10.01 o 
   8   9   2      159.13      156.41     11.58 o 
   9   9   2      152.46      169.70     12.23 o 
   0  10   2      220.35      280.53     20.00 o 
   1  10   2      404.64      401.66     27.56 o 
   2  10   2      532.13      500.84     18.70 o 
   3  10   2       69.13       73.02      6.95 o 
   4  10   2        5.76        3.03      4.53 o 
   5  10   2       25.90       31.59      7.79 o 
   6  10   2       89.44       76.03      9.53 o 
   7  10   2       22.53       26.56      8.97 o 
   8  10   2       23.47       13.90      9.09 o 
   0  11   2     1036.19     1069.22     53.74 o 
   1  11   2      158.80      197.57     12.98 o 
   2  11   2      254.74      247.01      9.17 o 
   3  11   2      215.47      215.77      7.99 o 
   4  11   2      259.90      235.02     22.92 o 
   5  11   2       66.96       56.35      7.92 o 
   6  11   2      101.03       99.67     12.73 o 
   7  11   2      101.07       89.54     13.88 o 
   0  12   2      222.75      261.89     41.25 o 
   1  12   2      686.21      672.82     23.71 o 
   2  12   2       26.37       30.75      6.89 o 
   3  12   2      454.11      441.22     22.27 o 
   4  12   2        7.91        2.94      5.28 o 
   5  12   2      259.35      247.24     13.74 o 
   6  12   2       50.71       72.89     12.43 o 
   0  13   2      793.55      777.57     38.41 o 
   1  13   2      103.43      130.39     11.95 o 
   2  13   2      270.54      276.73     12.73 o 
   3  13   2       88.79       87.89     14.13 o 
   4  13   2      180.46      216.07     23.02 o 
   0  14   2      177.06      182.07     20.63 o 
   1  14   2      304.24      320.73     19.98 o 
   2  14   2       18.61       20.18      8.17 o 
   2   0   3    15464.14    14295.86    399.88 o 
   4   0   3      378.23      257.78     15.42 o 
   6   0   3     3752.35     3898.05    103.25 o 
   8   0   3     2301.52     2389.05     48.45 o 
  10   0   3      606.27      668.37     17.08 o 
  12   0   3       56.71       66.75      7.86 o 
   1   1   3    14635.51    13315.61    241.48 o 
   2   1   3      387.24      374.47      6.85 o 
   3   1   3     2050.15     1930.29     24.45 o 
   4   1   3     1263.54     1362.48     16.16 o 
   5   1   3      388.80      310.23      7.26 o 
   6   1   3      371.48      406.00     10.25 o 
   7   1   3     1771.01     1704.92     54.81 o 
   8   1   3     1027.80     1208.33     17.51 o 
   9   1   3      593.43      593.59     11.11 o 
  10   1   3      495.54      450.65     10.68 o 
  11   1   3      106.43      113.11     11.99 o 
  12   1   3      274.30      262.40     12.12 o 
   1   2   3      383.24      365.82      7.33 o 
   2   2   3     4816.39     4495.58     61.18 o 
   3   2   3     1688.55     1687.75     31.59 o 
   4   2   3     1373.64     1347.87     20.93 o 
   5   2   3      602.72      553.17      9.98 o 
   6   2   3     1504.89     1566.61     28.45 o 
   7   2   3     1920.11     2193.43     37.19 o 
   8   2   3      347.59      394.31     14.48 o 
   9   2   3      383.97      363.56     11.33 o 
  10   2   3      204.40      214.86      9.52 o 
  11   2   3       43.63       38.49      7.90 o 
  12   2   3      143.80      168.51     13.91 o 
   1   3   3      500.38      496.90      6.83 o 
   2   3   3     2976.54     2899.44     39.65 o 
   3   3   3     1060.09      960.17     14.70 o 
   4   3   3     4142.76     4087.90     78.01 o 
   5   3   3     1568.70     1612.06     30.59 o 
   6   3   3     3201.18     3354.90     64.83 o 
   7   3   3     1007.04     1098.59     21.06 o 
   8   3   3      994.61     1005.12     25.20 o 
   9   3   3      373.34      419.56     31.64 o 
  10   3   3      232.32      220.35      9.59 o 
  11   3   3      263.82      250.12     12.58 o 
   1   4   3       43.31       44.02      4.28 o 
   2   4   3      307.55      299.60      4.35 o 
   3   4   3     2653.00     2644.67     36.26 o 
   4   4   3        9.20       14.76      4.57 o 
   5   4   3     5997.81     6321.84    123.46 o 
   6   4   3      156.87      152.28      7.10 o 
   7   4   3     1715.18     1743.39     34.87 o 
   8   4   3      418.77      396.24     15.65 o 
   9   4   3     1031.95      990.84     22.21 o 
  10   4   3       45.67       41.47      8.71 o 
  11   4   3       59.83       57.47      9.11 o 
   1   5   3      893.46     1007.54     16.60 o 
   2   5   3      360.63      339.54     12.22 o 
   3   5   3      110.60      128.36      5.02 o 
   4   5   3     3032.90     2992.42     56.21 o 
   5   5   3      421.53      438.65     12.87 o 
   6   5   3     2188.42     2217.37     44.28 o 
   7   5   3        9.13        6.33      5.24 o 
   8   5   3     1063.22     1063.99     26.97 o 
   9   5   3       91.24       88.14      7.43 o 
  10   5   3      411.41      420.02     17.79 o 
  11   5   3        1.11       14.63      7.10 o 
   1   6   3      114.58      117.95      9.35 o 
   2   6   3      217.86      223.21      7.51 o 
   3   6   3     2509.86     2573.07     39.93 o 
   4   6   3      186.76      165.11      9.01 o 
   5   6   3     1759.53     1701.34     36.21 o 
   6   6   3      675.76      644.19     17.41 o 
   7   6   3      548.68      601.24     19.62 o 
   8   6   3       83.35       97.88      9.42 o 
   9   6   3       76.35       80.22      7.67 o 
  10   6   3      158.66      141.07     12.85 o 
   1   7   3      587.77      642.10     14.31 o 
   2   7   3      582.44      576.30     14.07 o 
   3   7   3     1083.22     1087.08     20.47 o 
   4   7   3      541.74      493.77     16.50 o 
   5   7   3     1165.92     1208.55     27.94 o 
   6   7   3      124.01      139.19      9.25 o 
   7   7   3      113.27      113.59      9.76 o 
   8   7   3      128.01      128.71      9.16 o 
   9   7   3       94.22       88.14     10.28 o 
  10   7   3      132.66      147.06     10.86 o 
   1   8   3       18.39       19.32      5.42 o 
   2   8   3      313.58      328.96     13.79 o 
   3   8   3      461.21      456.88     15.74 o 
   4   8   3     2807.31     2788.09     64.49 o 
   5   8   3      110.26      100.99     10.73 o 
   6   8   3      970.28      945.98     29.12 o 
   7   8   3       98.90      104.12      7.62 o 
   8   8   3      195.23      223.53     11.46 o 
   9   8   3      140.37      129.24     10.96 o 
   1   9   3      284.16      290.24     11.95 o 
   2   9   3     1151.56     1105.00     30.69 o 
   3   9   3     1272.57     1277.17     20.79 o 
   4   9   3      508.77      545.40     18.92 o 
   5   9   3     1239.81     1244.74     35.44 o 
   6   9   3       85.27       80.26      9.49 o 
   7   9   3      840.58      829.26     45.58 o 
   8   9   3       34.89       24.13      8.39 o 
   9   9   3      259.31      260.04     12.46 o 
   1  10   3      145.10      157.55     10.52 o 
   2  10   3       64.56       63.12      8.89 o 
   3  10   3      628.46      607.84     11.18 o 
   4  10   3      559.15      575.92     20.85 o 
   5  10   3      162.48      139.24     11.13 o 
   6  10   3      979.49      970.36     31.84 o 
   7  10   3      143.65      140.98     15.19 o 
   8  10   3      346.48      323.70     18.93 o 
   1  11   3      353.42      356.09     15.63 o 
   2  11   3      127.18      127.35     20.97 o 
   3  11   3      166.64      176.67      9.26 o 
   4  11   3      128.51      113.04     12.00 o 
   5  11   3      727.49      736.83     32.12 o 
   6  11   3      440.71      414.53     20.97 o 
   7  11   3      223.12      201.12     20.61 o 
   1  12   3      126.29      125.98     12.35 o 
   2  12   3       91.18      109.19      9.72 o 
   3  12   3       74.18       88.93      7.35 o 
   4  12   3      240.31      217.09     21.45 o 
   5  12   3      647.00      677.71     26.99 o 
   6  12   3      275.32      282.09     20.73 o 
   1  13   3      216.54      226.88     15.13 o 
   2  13   3      287.68      308.34     22.53 o 
   3  13   3       73.22       78.91     15.60 o 
   4  13   3      300.65      300.19     22.73 o 
   1  14   3       25.12       37.29     10.98 o 
   0   0   4    22785.02    20485.72    858.42 o 
   2   0   4    14744.72    13636.15    383.04 o 
   4   0   4     1803.16     1817.51     45.45 o 
   6   0   4     1083.85     1113.71     35.01 o 
   8   0   4     1509.38     1562.40     28.06 o 
  10   0   4     1428.81     1376.85     28.36 o 
   0   1   4     3205.33     2886.87     43.16 o 
   1   1   4    13610.28    12946.85    235.32 o 
   2   1   4      290.03      268.86      3.55 o 
   3   1   4     4270.55     4059.47     49.82 o 
   4   1   4     1832.83     1880.21     34.54 o 
   5   1   4      131.65      126.15      6.79 o 
   6   1   4      510.78      549.32     10.54 o 
   7   1   4     2726.04     2954.56     50.84 o 
   8   1   4      146.13      147.35      7.81 o 
   9   1   4     1977.82     1944.24     37.54 o 
  10   1   4       51.44       56.18      4.85 o 
  11   1   4      870.15      847.94     18.21 o 
   0   2   4    12445.85    11240.48    300.19 o 
   1   2   4     2266.52     2163.45     23.38 o 
   2   2   4     7590.40     7494.14    109.19 o 
   3   2   4      417.37      399.50      5.13 o 
   4   2   4      301.19      289.16      8.00 o 
   5   2   4     1830.63     1957.19     27.04 o 
   6   2   4      759.16      830.59     14.66 o 
   7   2   4     1748.65     1703.57     28.88 o 
   8   2   4     1567.31     1568.89     35.57 o 
   9   2   4      843.92      838.62     20.24 o 
  10   2   4      802.26      779.06     19.78 o 
  11   2   4      441.27      417.17     15.52 o 
   0   3   4    12730.09    11526.70    301.54 o 
   1   3   4     1146.84     1082.03     10.83 o 
   2   3   4     4961.93     4562.99     59.93 o 
   3   3   4      328.38      351.52      7.45 o 
   4   3   4      324.22      369.63      9.71 o 
   5   3   4       40.48       54.17      5.53 o 
   6   3   4      804.23      750.13     14.56 o 
   7   3   4      819.96      865.51     21.73 o 
   8   3   4     1502.76     1437.67     33.62 o 
   9   3   4     1330.76     1285.51     42.71 o 
  10   3   4      448.55      504.46     42.40 o 
  11   3   4      491.75      454.44     17.36 o 
   0   4   4     1838.39     1595.42     23.12 o 
   1   4   4     2971.51     2654.34     32.26 o 
   2   4   4     1175.34     1125.32     14.06 o 
   3   4   4     1322.34     1249.19     18.57 o 
   4   4   4      227.09      270.00     13.51 o 
   5   4   4      108.92      102.13      7.24 o 
   6   4   4       61.60       69.93      8.62 o 
   7   4   4     1364.82     1391.79     33.53 o 
   8   4   4      697.29      715.21     22.36 o 
   9   4   4     1986.01     1963.58     39.34 o 
  10   4   4        8.76       11.25      7.65 o 
  11   4   4      823.55      778.29     20.76 o 
   0   5   4     5366.89     4998.33    109.19 o 
   1   5   4     1118.18     1137.17     14.63 o 
   2   5   4     5223.47     4985.31     77.43 o 
   3   5   4     1498.01     1439.69     21.39 o 
   4   5   4      564.58      551.75     10.95 o 
   5   5   4       45.76       57.32      5.93 o 
   6   5   4      383.06      406.46     22.44 o 
   7   5   4      704.52      659.97     20.87 o 
   8   5   4      534.95      534.47     16.25 o 
   9   5   4      175.94      194.92     10.96 o 
  10   5   4     1139.45     1120.05     41.77 o 
  11   5   4      128.87      132.50     24.92 o 
   0   6   4      887.21      990.83     36.33 o 
   1   6   4     4556.73     4267.72     65.75 o 
   2   6   4     1588.75     1535.34     18.98 o 
   3   6   4      960.92      969.33     19.56 o 
   4   6   4      261.40      248.06     11.02 o 
   5   6   4      153.53      161.83      8.96 o 
   6   6   4      414.08      440.03     14.19 o 
   7   6   4     1251.23     1255.32     35.51 o 
   8   6   4      129.18      136.18     12.47 o 
   9   6   4      715.42      791.56     31.18 o 
  10   6   4      263.44      274.37     24.35 o 
   0   7   4     2524.25     2267.99     66.05 o 
   1   7   4     2060.66     2130.65     41.71 o 
   2   7   4     1493.36     1473.52     21.15 o 
   3   7   4     1272.70     1195.19     24.58 o 
   4   7   4       26.74       29.42      4.86 o 
   5   7   4      323.84      348.02     17.48 o 
   6   7   4      631.60      664.53     18.63 o 
   7   7   4      297.65      276.25     12.36 o 
   8   7   4      900.75      916.11     49.32 o 
   9   7   4      953.71      914.13     24.38 o 
  10   7   4      392.15      412.62     16.69 o 
   0   8   4     4118.83     4118.15    119.60 o 
   1   8   4      521.54      471.59     16.01 o 
   2   8   4     1954.88     1988.69     40.14 o 
   3   8   4      143.66      151.33     10.02 o 
   4   8   4      510.64      536.12     14.14 o 
   5   8   4      259.26      287.35     15.87 o 
   6   8   4      221.24      194.36     15.16 o 
   7   8   4      141.46      153.16     11.20 o 
   8   8   4      954.30     1012.52     30.33 o 
   9   8   4      145.05      185.83     14.00 o 
   0   9   4      108.29      116.23     17.55 o 
   1   9   4     1994.48     1947.37     42.17 o 
   2   9   4       63.00       65.92      7.56 o 
   3   9   4      305.33      297.70     12.31 o 
   4   9   4      280.94      281.38     11.84 o 
   5   9   4       15.58       13.57      8.13 o 
   6   9   4       30.10       13.88      9.02 o 
   7   9   4      683.24      662.48     22.28 o 
   8   9   4       76.55       69.38      9.11 o 
   9   9   4      822.54      811.41     23.12 o 
   0  10   4     2754.75     2719.70     85.91 o 
   1  10   4       27.23       32.45      7.77 o 
   2  10   4     1428.33     1405.71     33.42 o 
   3  10   4      469.11      452.24     14.78 o 
   4  10   4        6.45        1.86      5.91 o 
   5  10   4       22.47       23.24      7.91 o 
   6  10   4      116.26      102.50     12.47 o 
   7  10   4       68.63       86.15     10.68 o 
   8  10   4      457.03      470.23     21.14 o 
   0  11   4      784.99      766.29     34.26 o 
   1  11   4     1149.14     1106.68     33.09 o 
   2  11   4      422.64      439.13     22.61 o 
   3  11   4        1.01        5.66      6.07 o 
   4  11   4      156.77      205.50     19.43 o 
   5  11   4      300.25      317.42     16.69 o 
   6  11   4        4.64        6.86      8.39 o 
   7  11   4      551.55      534.97     23.27 o 
   0  12   4        0.89      -14.77     11.90 o 
   1  12   4      914.96      927.96     28.29 o 
   2  12   4       97.71      108.55      6.19 o 
   3  12   4       88.42       67.59     14.17 o 
   4  12   4       11.16       13.24      8.54 o 
   5  12   4       82.09       75.49     12.60 o 
   0  13   4     1296.44     1242.98     66.53 o 
   1  13   4      102.46       93.45     11.71 o 
   2  13   4      445.59      449.79     22.11 o 
   3  13   4       47.55       59.04     12.26 o 
   4  13   4      132.46      163.53     16.65 o 
   4   0   5     3193.21     2965.66     83.68 o 
   6   0   5     2129.59     2111.35     78.90 o 
   8   0   5     1516.75     1500.41     52.64 o 
  10   0   5      427.07      388.65     26.11 o 
   1   1   5      850.87      706.10      8.56 o 
   2   1   5      308.13      327.00      5.33 o 
   3   1   5     3953.88     3357.84     36.34 o 
   4   1   5        2.88        2.97      1.51 o 
   5   1   5     2504.49     2570.09     54.34 o 
   6   1   5     1316.09     1423.57     30.63 o 
   7   1   5      927.25      882.23     28.09 o 
   8   1   5      653.82      658.00     24.99 o 
   9   1   5       67.65       66.14      4.74 o 
  10   1   5       76.07       85.08      3.57 o 
  11   1   5      291.95      274.01     18.27 o 
   1   2   5     1216.20     1046.32     11.79 o 
   2   2   5     3212.62     2834.25     32.60 o 
   3   2   5     1751.22     1721.27     16.91 o 
   4   2   5     3326.85     3188.90     39.64 o 
   5   2   5     2660.72     2636.80     43.15 o 
   6   2   5      452.07      426.70     16.35 o 
   7   2   5     1058.74     1050.44     16.03 o 
   8   2   5        6.92       -0.98      5.56 o 
   9   2   5       10.07        3.84      4.38 o 
  10   2   5      195.42      193.05      8.70 o 
  11   2   5       63.27       59.44     10.62 o 
   1   3   5     1245.64     1236.46     12.59 o 
   2   3   5     1393.21     1259.38     12.61 o 
   3   3   5     4037.16     3656.20     45.99 o 
   4   3   5     2476.64     2409.56     38.14 o 
   5   3   5      537.10      546.31     13.21 o 
   6   3   5     2850.89     2807.92     44.63 o 
   7   3   5      290.61      283.62      8.70 o 
   8   3   5      225.92      233.83      8.83 o 
   9   3   5       23.63       30.05      3.84 o 
  10   3   5       64.01       68.23      7.71 o 
  11   3   5       15.56       17.29      6.76 o 
   1   4   5     1835.76     1677.39     20.92 o 
   2   4   5     1526.96     1477.59     17.51 o 
   3   4   5     5024.15     4815.31     72.64 o 
   4   4   5     1134.11     1152.85     16.19 o 
   5   4   5     3110.60     2971.46     50.78 o 
   6   4   5      232.45      238.19      8.08 o 
   7   4   5     2277.94     2306.77     52.04 o 
   8   4   5      122.37      113.89      9.01 o 
   9   4   5      167.49      184.19      9.75 o 
  10   4   5        9.65        8.83      4.52 o 
  11   4   5       75.23       79.70     12.04 o 
   1   5   5     1541.74     1387.29     17.74 o 
   2   5   5     2577.27     2484.66     32.48 o 
   3   5   5      439.15      441.52      8.56 o 
   4   5   5     4511.68     4270.67     72.23 o 
   5   5   5      213.07      220.88     11.22 o 
   6   5   5     2308.00     2292.62     50.72 o 
   7   5   5       49.04       55.14      6.49 o 
   8   5   5      231.76      251.86     10.24 o 
   9   5   5      116.70       96.35      8.02 o 
  10   5   5      214.16      235.72     14.28 o 
   1   6   5      430.78      427.22      7.49 o 
   2   6   5      758.71      762.91      9.84 o 
   3   6   5     1990.48     1950.18     37.68 o 
   4   6   5      548.08      532.44     21.41 o 
   5   6   5     1748.92     1698.61     35.30 o 
   6   6   5       39.14       45.45      8.14 o 
   7   6   5       68.01       65.40      8.53 o 
   8   6   5      239.60      242.39     14.92 o 
   9   6   5      131.69      133.62     11.91 o 
  10   6   5       10.04       12.25      6.72 o 
   1   7   5      313.71      295.78      6.49 o 
   2   7   5      864.12      855.63     17.90 o 
   3   7   5      967.01      927.97     20.54 o 
   4   7   5     2119.69     2022.28     54.17 o 
   5   7   5      535.46      517.77     16.22 o 
   6   7   5      333.32      341.37     14.09 o 
   7   7   5      216.31      220.29     13.02 o 
   8   7   5       50.16       62.99      8.47 o 
   9   7   5       56.04       57.58      7.94 o 
   1   8   5       56.19       51.14      5.27 o 
   2   8   5     1563.65     1547.42     22.16 o 
   3   8   5        8.04        5.71      4.84 o 
   4   8   5     1073.13     1003.08     27.24 o 
   5   8   5      210.07      220.96     11.75 o 
   6   8   5     1628.08     1512.33     41.86 o 
   7   8   5      104.23      133.61     22.30 o 
   8   8   5      100.16       83.44     13.37 o 
   9   8   5      116.93      124.75     15.63 o 
   1   9   5      139.59      132.53      7.46 o 
   2   9   5      433.75      432.63      8.65 o 
   3   9   5      630.21      590.10     17.29 o 
   4   9   5      278.08      267.97     12.17 o 
   5   9   5     1505.99     1397.13     36.25 o 
   6   9   5        4.32       13.08      8.22 o 
   7   9   5      503.33      492.45     19.59 o 
   8   9   5       24.39       18.86      7.20 o 
   1  10   5       64.13       46.52      6.33 o 
   2  10   5      566.83      574.71     17.47 o 
   3  10   5      100.33       84.93      9.69 o 
   4  10   5      995.06      929.69     25.89 o 
   5  10   5      358.07      386.37     21.48 o 
   6  10   5      359.52      395.69     29.17 o 
   7  10   5       42.47       29.50      9.98 o 
   1  11   5      323.69      318.26     10.03 o 
   2  11   5       23.35       22.00      4.41 o 
   3  11   5      322.07      311.33     13.86 o 
   4  11   5      376.14      399.99     15.58 o 
   5  11   5      507.86      495.62     24.13 o 
   6  11   5      277.14      266.12     20.74 o 
   1  12   5       27.56       19.55      9.15 o 
   2  12   5      165.86      185.97     12.33 o 
   3  12   5      329.75      345.29     25.36 o 
   4  12   5      297.96      288.60     22.23 o 
   5  12   5      337.08      316.64     21.54 o 
   1  13   5       43.16       45.18      9.74 o 
   2  13   5      249.27      236.90     14.46 o 
   3  13   5       68.63       70.69     10.16 o 
   0   0   6      371.59      364.02     10.50 o 
   2   0   6     3764.08     3254.88     57.25 o 
   4   0   6      840.52      789.30     25.68 o 
   6   0   6     1034.30      955.04     36.38 o 
   8   0   6      246.67      265.52     20.56 o 
  10   0   6      724.06      721.29     51.49 o 
   0   1   6      115.48      112.10      5.81 o 
   1   1   6      791.86      788.68     11.14 o 
   2   1   6      279.29      229.68      5.67 o 
   3   1   6     3451.08     3204.51     35.64 o 
   4   1   6      694.13      692.49     19.53 o 
   5   1   6      261.23      240.49     11.95 o 
   6   1   6      167.05      182.87     16.41 o 
   7   1   6      592.26      588.93     23.66 o 
   8   1   6      114.17      113.79     13.48 o 
   9   1   6      138.79      121.99     12.26 o 
  10   1   6      131.60      191.25     46.00 o 
  11   1   6      463.71      424.81     26.80 o 
   0   2   6     1227.60     1023.51     17.41 o 
   1   2   6      801.61      723.76      9.08 o 
   2   2   6      596.86      606.72     11.99 o 
   3   2   6       57.03       49.60      3.47 o 
   4   2   6      287.80      275.77      5.35 o 
   5   2   6       71.93       67.33      1.95 o 
   6   2   6       87.74       90.08      8.24 o 
   7   2   6       98.22      131.64     15.48 o 
   8   2   6       85.59       80.28      9.64 o 
   9   2   6       59.28       54.40      9.13 o 
  10   2   6      429.41      380.43     25.40 o 
  11   2   6      189.60      177.32     20.30 o 
   0   3   6      357.55      321.51     15.57 o 
   1   3   6      411.72      391.95      9.03 o 
   2   3   6      371.50      319.85     10.46 o 
   3   3   6      464.89      431.34      7.23 o 
   4   3   6      613.58      635.82      9.17 o 
   5   3   6      110.55       94.69      4.96 o 
   6   3   6      145.87      154.17      4.86 o 
   7   3   6       11.26       11.93      4.59 o 
   8   3   6      301.59      283.37     19.50 o 
   9   3   6      225.29      222.25      8.63 o 
  10   3   6      698.05      623.49     11.28 o 
  11   3   6      226.59      284.94     73.28 o 
   0   4   6       88.30       99.10      5.48 o 
   1   4   6      405.46      361.20      6.45 o 
   2   4   6      416.86      381.21      7.05 o 
   3   4   6      440.51      412.88     11.10 o 
   4   4   6      153.43      154.87      4.20 o 
   5   4   6      425.99      448.61     12.90 o 
   6   4   6      222.57      259.21      9.84 o 
   7   4   6      329.09      285.38     11.04 o 
   8   4   6       64.61       72.58      4.85 o 
   9   4   6      241.04      248.22     10.61 o 
  10   4   6       63.61       56.65      7.17 o 
   0   5   6     1118.60      987.13     16.62 o 
   1   5   6      592.63      602.22      9.06 o 
   2   5   6       52.53       54.96      4.26 o 
   3   5   6      264.41      232.97     10.31 o 
   4   5   6      261.04      259.83     10.28 o 
   5   5   6      202.07      211.93     14.74 o 
   6   5   6       92.78       87.19      8.02 o 
   7   5   6       60.66       62.53      5.98 o 
   8   5   6      265.06      245.98     10.24 o 
   9   5   6       10.19        9.78      4.39 o 
  10   5   6      321.06      274.43     10.53 o 
   0   6   6      583.64      587.39     13.23 o 
   1   6   6      505.51      505.72     11.87 o 
   2   6   6      482.97      467.12     10.48 o 
   3   6   6      623.43      573.33     13.64 o 
   4   6   6       89.99       90.23      5.22 o 
   5   6   6       18.92       10.68      4.84 o 
   6   6   6      131.70      111.42      8.00 o 
   7   6   6       15.72        8.79      5.02 o 
   8   6   6      113.94       89.99      7.95 o 
   9   6   6      215.42      216.22      9.56 o 
  10   6   6      344.12      359.58     18.52 o 
   0   7   6      192.00      197.62      8.48 o 
   1   7   6      844.88      817.37     13.90 o 
   2   7   6      120.84      119.50      6.23 o 
   3   7   6      646.03      621.99     13.06 o 
   4   7   6      311.30      314.22     14.26 o 
   5   7   6      464.48      485.56     17.88 o 
   6   7   6        4.57        6.60      7.83 o 
   7   7   6      137.08      118.38      9.57 o 
   8   7   6      115.92      112.13     13.28 o 
   9   7   6      315.66      294.14     13.37 o 
   0   8   6      320.50      329.89     12.17 o 
   1   8   6      627.94      631.02     13.88 o 
   2   8   6      293.36      289.96      6.02 o 
   3   8   6       75.58       71.53      5.74 o 
   4   8   6      233.64      248.29      9.69 o 
   5   8   6      136.71      153.07     13.37 o 
   6   8   6       68.25       50.39      8.08 o 
   7   8   6       80.42       69.43      8.89 o 
   8   8   6      386.13      409.01     22.79 o 
   9   8   6       34.28       39.25      7.86 o 
   0   9   6      123.42      125.95      9.88 o 
   1   9   6      677.09      702.41     13.27 o 
   2   9   6       20.15       19.53      3.38 o 
   3   9   6      182.33      171.62      9.81 o 
   4   9   6      198.48      207.75     11.17 o 
   5   9   6      377.52      372.31     22.14 o 
   6   9   6       23.29       28.24      7.69 o 
   7   9   6       61.17       84.91     11.25 o 
   8   9   6       71.34       98.86     16.17 o 
   0  10   6      703.07      718.86     26.20 o 
   1  10   6       90.07      105.00      5.52 o 
   2  10   6       25.76       24.35      4.91 o 
   3  10   6       74.67       84.08      9.58 o 
   4  10   6       19.90       19.41      7.17 o 
   5  10   6       13.47       19.22      8.44 o 
   6  10   6       64.48       50.30     10.44 o 
   7  10   6       57.47       56.93     12.97 o 
   0  11   6      147.23      167.79     23.27 o 
   1  11   6      135.53      138.52      6.32 o 
   2  11   6      145.23      163.14     13.12 o 
   3  11   6        9.93       11.28      7.06 o 
   4  11   6        4.71       10.94      6.93 o 
   5  11   6       30.86       27.89      9.82 o 
   6  11   6       25.65       24.01     10.70 o 
   0  12   6      135.78      129.57     15.71 o 
   1  12   6      382.40      368.38     14.08 o 
   2  12   6       19.59       13.49      7.98 o 
   3  12   6      207.09      209.63     13.21 o 
   4  12   6       29.88       39.78      8.66 o 
   0  13   6      170.68      169.69     20.77 o 
   1  13   6      222.88      216.61     12.28 o 
   2   0   7      121.51      131.38      8.09 o 
   4   0   7      840.07      700.25     27.10 o 
   6   0   7      710.27      713.91     38.01 o 
   8   0   7      707.29      697.25     34.61 o 
  10   0   7       69.11       36.47     22.43 o 
   1   1   7      404.62      358.76      8.57 o 
   2   1   7       86.73       71.52      7.39 o 
   3   1   7      763.50      671.76      7.93 o 
   4   1   7      235.07      215.45      6.92 o 
   5   1   7      999.02      994.25     28.21 o 
   6   1   7      659.21      673.89     22.82 o 
   7   1   7      732.28      672.36     22.55 o 
   8   1   7        3.22        8.87      7.72 o 
   9   1   7      286.67      294.00     23.19 o 
  10   1   7       37.56       43.06     13.77 o 
   1   2   7      140.94      154.89     11.53 o 
   2   2   7      572.91      562.71     10.75 o 
   3   2   7      906.45      805.86     12.47 o 
   4   2   7      432.44      387.23     11.75 o 
   5   2   7      457.14      383.32     18.24 o 
   6   2   7      351.02      341.20     17.48 o 
   7   2   7     1264.65     1218.10     32.82 o 
   8   2   7      433.65      421.87     18.36 o 
   9   2   7      211.13      240.30     34.02 o 
  10   2   7      390.16      361.96     23.54 o 
   1   3   7      312.43      272.66      7.15 o 
   2   3   7      758.34      671.32     11.21 o 
   3   3   7      708.91      638.61     10.28 o 
   4   3   7      358.10      348.53     11.70 o 
   5   3   7      101.51       86.54      3.87 o 
   6   3   7     1358.20     1321.46     20.18 o 
   7   3   7      153.23      158.02     16.17 o 
   8   3   7      917.47      807.36     29.64 o 
   9   3   7       73.49       84.83     12.75 o 
  10   3   7      232.47      231.86     16.67 o 
   1   4   7       26.36       26.53      3.02 o 
   2   4   7      145.89      147.97      4.75 o 
   3   4   7      223.33      210.10      9.59 o 
   4   4   7      286.10      281.56      8.15 o 
   5   4   7     1863.24     1744.77     26.40 o 
   6   4   7      486.20      499.98     10.04 o 
   7   4   7      817.10      784.06     16.79 o 
   8   4   7       44.02       36.36      3.76 o 
   9   4   7      144.21      144.08      4.52 o 
  10   4   7       14.72       24.09      9.54 o 
   1   5   7      109.32      130.61      6.19 o 
   2   5   7      278.50      241.61      5.60 o 
   3   5   7      452.51      430.04      9.12 o 
   4   5   7     1298.16     1241.81     20.47 o 
   5   5   7      111.77      106.12      7.02 o 
   6   5   7      488.52      476.50     10.76 o 
   7   5   7       29.91       27.29      4.90 o 
   8   5   7      646.64      641.05     18.27 o 
   9   5   7       74.11       79.41      5.48 o 
  10   5   7       86.64       68.39     13.07 o 
   1   6   7      119.62      130.57      4.99 o 
   2   6   7     1337.38     1337.93     18.94 o 
   3   6   7      378.03      370.05     10.79 o 
   4   6   7       69.30       80.72      6.33 o 
   5   6   7      172.37      197.78     14.12 o 
   6   6   7       39.72       39.34      7.25 o 
   7   6   7      348.34      359.16     16.03 o 
   8   6   7       82.14       86.77      7.21 o 
   9   6   7      208.90      185.58      9.17 o 
   1   7   7       81.64       82.41      4.81 o 
   2   7   7      649.21      619.98     11.27 o 
   3   7   7      108.85      103.74      6.95 o 
   4   7   7      548.98      539.04     16.22 o 
   5   7   7      279.56      274.65     11.84 o 
   6   7   7      225.93      211.88     11.03 o 
   7   7   7      289.64      294.21     12.55 o 
   8   7   7       70.89       73.76      9.62 o 
   9   7   7       76.12       56.45      8.11 o 
   1   8   7       23.33       17.38      3.82 o 
   2   8   7      285.78      284.65      7.84 o 
   3   8   7      122.06      120.50      8.86 o 
   4   8   7      393.74      411.55     11.55 o 
   5   8   7      145.01      137.76     14.86 o 
   6   8   7      481.65      465.85     21.87 o 
   7   8   7        2.13        0.75      7.11 o 
   8   8   7      331.26      315.73     16.62 o 
   1   9   7      113.05      117.41      6.68 o 
   2   9   7       36.18       26.52      3.65 o 
   3   9   7      240.61      238.64     11.30 o 
   4   9   7      143.72      140.75      8.39 o 
   5   9   7      241.77      235.98     23.49 o 
   6   9   7      127.11      126.08     10.38 o 
   7   9   7      447.69      434.95     22.27 o 
   1  10   7        7.66        4.92      4.03 o 
   2  10   7       49.93       50.27      5.40 o 
   3  10   7      160.33      165.47      9.15 o 
   4  10   7      173.47      200.55     11.57 o 
   5  10   7      258.89      266.10     14.41 o 
   6  10   7      425.63      457.44     18.48 o 
   1  11   7       23.01       21.55      5.51 o 
   2  11   7        7.02        9.23      5.82 o 
   3  11   7      111.81      110.45     10.61 o 
   4  11   7      285.24      293.42     14.49 o 
   5  11   7      120.25      115.35     12.84 o 
   1  12   7        1.56        1.06      4.70 o 
   2  12   7       16.94       21.16      6.69 o 
   3  12   7       50.55       45.30     10.47 o 
   0   0   8     3736.45     3069.55     78.78 o 
   2   0   8     4954.58     4546.22    103.57 o 
   4   0   8      688.88      631.25     26.87 o 
   6   0   8      530.89      502.16     30.23 o 
   8   0   8      658.90      640.50     35.84 o 
  10   0   8      343.78      318.38     29.84 o 
   0   1   8      545.21      564.47     14.40 o 
   1   1   8     2590.52     2197.07     29.78 o 
   2   1   8      298.38      327.78      8.80 o 
   3   1   8     1388.05     1347.75     18.70 o 
   4   1   8       80.79       80.71      4.40 o 
   5   1   8       69.13       78.26      9.43 o 
   6   1   8      165.14      180.77     12.93 o 
   7   1   8      787.98      778.47     25.67 o 
   8   1   8      193.63      184.70     17.14 o 
   9   1   8     1231.31     1174.12     51.43 o 
  10   1   8       49.57       47.09     12.60 o 
   0   2   8     1642.56     1601.42     39.82 o 
   1   2   8      905.16      820.88     13.29 o 
   2   2   8     1097.52     1023.38     15.78 o 
   3   2   8      164.05      186.21      4.68 o 
   4   2   8       88.29       83.32      4.48 o 
   5   2   8       73.43       95.83     10.01 o 
   6   2   8      108.76      106.37     10.43 o 
   7   2   8      523.72      551.63     21.10 o 
   8   2   8      520.85      552.52     26.86 o 
   9   2   8      679.15      663.71     32.14 o 
  10   2   8      483.87      510.91     76.65 o 
   0   3   8     1732.67     1650.65     33.70 o 
   1   3   8      710.96      637.84     11.74 o 
   2   3   8      877.38      813.73     12.29 o 
   3   3   8      360.50      371.04      6.67 o 
   4   3   8       30.73       23.90      3.09 o 
   5   3   8      419.73      434.97      8.95 o 
   6   3   8       50.83       49.00      8.47 o 
   7   3   8      194.69      200.49     17.87 o 
   8   3   8      340.25      366.06     19.59 o 
   9   3   8      130.65      142.34     16.77 o 
  10   3   8      425.73      466.80     39.11 o 
   0   4   8       72.29       88.28     13.73 o 
   1   4   8     1968.43     1781.37     25.61 o 
   2   4   8      308.95      299.50      9.99 o 
   3   4   8      501.04      499.59     11.60 o 
   4   4   8      146.92      136.85      5.71 o 
   5   4   8       21.69       19.96      4.28 o 
   6   4   8      115.48      113.98      4.57 o 
   7   4   8      796.34      714.79     15.35 o 
   8   4   8       20.84       40.63      9.13 o 
   9   4   8      604.24      599.61     32.85 o 
   0   5   8     3785.13     3815.99     85.00 o 
   1   5   8      426.47      402.52     10.38 o 
   2   5   8     1407.83     1281.84     27.33 o 
   3   5   8       72.84       76.38      5.13 o 
   4   5   8       33.24       34.14      3.28 o 
   5   5   8      127.69      132.49      8.69 o 
   6   5   8      251.83      239.23      7.94 o 
   7   5   8       35.84       30.86      4.09 o 
   8   5   8      548.84      593.16     24.87 o 
   9   5   8        7.55       -2.03      8.30 o 
   0   6   8     1482.69     1459.05     27.87 o 
   1   6   8      961.51      968.91     14.98 o 
   2   6   8      201.69      206.79     10.20 o 
   3   6   8      201.10      198.88      7.61 o 
   4   6   8      228.28      249.56     11.61 o 
   5   6   8      896.66      866.33     19.29 o 
   6   6   8      153.61      166.03     10.39 o 
   7   6   8      252.10      270.53      8.77 o 
   8   6   8       98.75      110.18     13.88 o 
   9   6   8      432.58      441.45     22.78 o 
   0   7   8      619.73      618.43     16.59 o 
   1   7   8      457.51      436.23      9.95 o 
   2   7   8      585.95      587.42     10.34 o 
   3   7   8      122.59      121.97      7.26 o 
   4   7   8      292.08      293.14     11.85 o 
   5   7   8       36.79       36.29      6.66 o 
   6   7   8      422.37      434.67     20.92 o 
   7   7   8      431.92      421.10     15.45 o 
   8   7   8      409.92      414.61     12.02 o 
   0   8   8     1072.97     1056.10     42.88 o 
   1   8   8      369.55      364.74     11.30 o 
   2   8   8      853.09      810.99     17.24 o 
   3   8   8      110.70      108.15      8.58 o 
   4   8   8      306.02      303.67     12.03 o 
   5   8   8       28.95       25.43      6.31 o 
   6   8   8       35.67       37.77      6.93 o 
   7   8   8      124.32      161.76     13.78 o 
   0   9   8      102.60      123.10      9.19 o 
   1   9   8      908.75      933.62     17.66 o 
   2   9   8        6.63        9.54      3.67 o 
   3   9   8      107.31      136.91      9.29 o 
   4   9   8       26.50       34.39      5.11 o 
   5   9   8        8.66       11.15      5.76 o 
   6   9   8       19.84       19.04      7.17 o 
   0  10   8     1034.23     1055.42     34.35 o 
   1  10   8       13.75       14.92      4.68 o 
   2  10   8      290.64      310.11     11.45 o 
   3  10   8       14.61        8.74      4.88 o 
   4  10   8       49.70       40.12      6.25 o 
   5  10   8       33.18       31.18      8.60 o 
   0  11   8      202.29      225.34     24.06 o 
   1  11   8      296.41      328.12     11.84 o 
   2  11   8      143.87      171.60     10.52 o 
   3  11   8       22.04       29.39      7.10 o 
   4  11   8        9.77        1.02      7.16 o 
   0  12   8      184.39      171.23     19.73 o 
   1  12   8      173.72      145.00     11.17 o 
   2   0   9      692.34      658.66     16.13 o 
   4   0   9     1313.34     1171.27     50.63 o 
   6   0   9      871.13      907.17     56.95 o 
   8   0   9       52.17       36.28     18.53 o 
   1   1   9      202.44      222.07      7.51 o 
   2   1   9       31.78       22.29      4.63 o 
   3   1   9     1205.93     1144.72     14.67 o 
   4   1   9      309.07      301.13      6.76 o 
   5   1   9     1113.06     1026.29     29.51 o 
   6   1   9      124.25      162.70     19.74 o 
   7   1   9      102.15       90.92     33.55 o 
   8   1   9      101.07       99.97     14.96 o 
   9   1   9       13.54       30.87     11.26 o 
   1   2   9       25.96       29.48      4.32 o 
   2   2   9      473.81      433.98      9.24 o 
   3   2   9      453.18      405.68      8.14 o 
   4   2   9      772.86      737.03     11.53 o 
   5   2   9     1181.51     1258.33     32.91 o 
   6   2   9      477.92      533.49     23.18 o 
   7   2   9      258.48      296.29     19.00 o 
   8   2   9       37.00       45.82     11.97 o 
   9   2   9       52.86       54.60     19.60 o 
   1   3   9      272.44      228.42      6.86 o 
   2   3   9      256.45      240.12      7.93 o 
   3   3   9      282.92      294.67      8.75 o 
   4   3   9     1705.64     1731.26     21.23 o 
   5   3   9      516.47      505.94      9.73 o 
   6   3   9      725.12      754.65     30.52 o 
   7   3   9        8.06       17.51      9.05 o 
   8   3   9      208.13      232.83     16.27 o 
   9   3   9        6.56        0.88     15.33 o 
   1   4   9      511.07      467.57     10.41 o 
   2   4   9       39.56       51.64      5.13 o 
   3   4   9     2307.17     2256.88     32.12 o 
   4   4   9      799.42      794.21     13.23 o 
   5   4   9      675.65      676.95     16.03 o 
   6   4   9        7.52       11.69      4.67 o 
   7   4   9      149.34      192.47     13.96 o 
   8   4   9       33.02       38.05     11.08 o 
   9   4   9       16.98       22.86     11.44 o 
   1   5   9       67.51       74.01      5.16 o 
   2   5   9     1561.15     1505.15     25.68 o 
   3   5   9      120.43      121.04      7.08 o 
   4   5   9      982.03      996.69     17.20 o 
   5   5   9       43.19       36.89      5.35 o 
   6   5   9      759.99      754.91     14.90 o 
   7   5   9       58.96       39.78     14.89 o 
   8   5   9       65.67       72.27     12.08 o 
   1   6   9      143.48      146.77      5.91 o 
   2   6   9      132.29      118.06     15.20 o 
   3   6   9      554.35      551.97     13.29 o 
   4   6   9      399.28      390.47     16.46 o 
   5   6   9      992.09     1009.07     22.28 o 
   6   6   9       17.09        4.94      5.80 o 
   7   6   9      359.39      399.23     40.85 o 
   8   6   9       20.80       23.85     10.01 o 
   1   7   9      222.08      253.78      8.15 o 
   2   7   9      205.67      208.10      9.12 o 
   3   7   9      611.55      568.23     15.69 o 
   4   7   9       98.77      106.72      6.16 o 
   5   7   9      237.97      202.66     14.82 o 
   6   7   9      149.86      183.40     10.09 o 
   7   7   9      218.09      227.36     17.55 o 
   1   8   9       83.55      105.84      7.89 o 
   2   8   9      212.66      217.52      8.47 o 
   3   8   9        9.98       18.23      4.77 o 
   4   8   9      334.09      335.50     12.42 o 
   5   8   9       14.21       18.66      6.11 o 
   6   8   9      244.33      263.88     14.94 o 
   7   8   9       31.79       41.55     23.41 o 
   1   9   9       56.46       53.12      5.23 o 
   2   9   9       72.59       72.71      7.98 o 
   3   9   9      496.58      503.63     14.61 o 
   4   9   9        1.02       -2.94      4.62 o 
   5   9   9      565.21      571.43     18.89 o 
   6   9   9       15.54       20.40      7.87 o 
   1  10   9       27.98       30.76      6.49 o 
   2  10   9      331.38      354.00     18.02 o 
   3  10   9       78.95       60.80      8.21 o 
   4  10   9      556.93      571.37     19.29 o 
   1  11   9       46.87       63.42      8.65 o 
   2  11   9      128.36      107.76     11.46 o 
   0   0  10      721.89      764.40     31.21 o 
   2   0  10      446.54      461.11     16.35 o 
   4   0  10      168.08      112.68     15.14 o 
   6   0  10      277.60      283.26     46.03 o 
   8   0  10      307.15      355.46     33.42 o 
   0   1  10      112.11      101.70      7.80 o 
   1   1  10      423.17      444.54     11.19 o 
   2   1  10       36.98       37.93      5.32 o 
   3   1  10      161.44      162.02      6.77 o 
   4   1  10       19.53       13.76      6.27 o 
   5   1  10      111.69      104.55     10.62 o 
   6   1  10        8.57       18.70      8.76 o 
   7   1  10      200.51      208.52     16.75 o 
   8   1  10       37.58       42.24     10.62 o 
   9   1  10       92.77       73.61     15.04 o 
   0   2  10      545.08      559.72     16.32 o 
   1   2  10       68.19       77.25      7.49 o 
   2   2  10      397.23      375.58      9.72 o 
   3   2  10      123.48      131.46      7.83 o 
   4   2  10        3.43        6.30      3.81 o 
   5   2  10       36.74       51.21      9.00 o 
   6   2  10       82.53       78.53     11.56 o 
   7   2  10       25.54       23.09      9.85 o 
   8   2  10       11.58        8.48     10.90 o 
   9   2  10       60.72       34.96     15.01 o 
   0   3  10      629.15      633.88     17.40 o 
   1   3  10       36.51       39.45      6.29 o 
   2   3  10      163.66      171.57      5.69 o 
   3   3  10      169.01      190.27      7.60 o 
   4   3  10      204.65      201.53      7.96 o 
   5   3  10        0.57       12.64      7.96 o 
   6   3  10      191.90      183.83     14.59 o 
   7   3  10       55.61       60.40     13.40 o 
   8   3  10      111.32      109.56     14.71 o 
   0   4  10      290.50      282.99     13.62 o 
   1   4  10      441.00      467.16     10.47 o 
   2   4  10       17.21       21.57      4.13 o 
   3   4  10       68.03       73.56      4.89 o 
   4   4  10       21.75       21.48      3.29 o 
   5   4  10      137.84      143.31     17.88 o 
   6   4  10       14.09       43.38     18.91 o 
   7   4  10      105.00      112.96     13.25 o 
   8   4  10       24.74       23.20     10.72 o 
   0   5  10       79.19      119.07     23.90 o 
   1   5  10      280.77      285.84     10.04 o 
   2   5  10      113.14      120.67     11.37 o 
   3   5  10       48.15       72.55      9.33 o 
   4   5  10       13.78       15.45      3.56 o 
   5   5  10      253.75      258.47     21.94 o 
   6   5  10        1.14        4.64      8.84 o 
   7   5  10       31.44       29.69     12.61 o 
   8   5  10       88.17       82.75     20.11 o 
   0   6  10      440.15      464.44     13.90 o 
   1   6  10      134.15      140.21      7.45 o 
   2   6  10       65.50       56.31      6.50 o 
   3   6  10       70.10       67.51      6.85 o 
   4   6  10      172.74      169.81     11.87 o 
   5   6  10      116.21      103.20      9.60 o 
   6   6  10       39.81       29.57     12.55 o 
   7   6  10       89.16      105.41     17.82 o 
   0   7  10      193.08      198.83      9.66 o 
   1   7  10      272.23      306.78     10.47 o 
   2   7  10       70.67       80.07      6.45 o 
   3   7  10       61.06       57.75      6.11 o 
   4   7  10       22.50       28.22      7.41 o 
   5   7  10        4.94        4.61      5.65 o 
   6   7  10       67.17       28.53     19.84 o 
   0   8  10      331.99      344.20     12.87 o 
   1   8  10      176.69      178.94     12.13 o 
   2   8  10       81.94       91.14      6.70 o 
   3   8  10       19.54       21.82      5.53 o 
   4   8  10       84.50       77.62      8.52 o 
   5   8  10       10.43        3.37      8.07 o 
   6   8  10       63.64       41.84     15.86 o 
   0   9  10        4.06       11.67      8.41 o 
   1   9  10      153.49      178.77     11.54 o 
   2   9  10       30.01       23.70      6.84 o 
   3   9  10      197.37      206.12     10.67 o 
   4   9  10        4.44        3.40      5.81 o 
   0  10  10       40.52       37.19      9.63 o 
   1  10  10       40.57       39.00      8.21 o 
   2  10  10       36.98       42.06      8.29 o 
   3  10  10       67.09       73.55      7.77 o 
   2   0  11       51.82       48.93     10.95 o 
   4   0  11       86.31       72.88     14.61 o 
   6   0  11      268.81      260.99     31.11 o 
   8   0  11       37.11       26.72     22.04 o 
   1   1  11        2.18        5.59      5.06 o 
   2   1  11       47.23       31.27      5.04 o 
   3   1  11       97.95       98.83      5.40 o 
   4   1  11       40.12       26.57      9.63 o 
   5   1  11      302.74      296.53     17.35 o 
   6   1  11       15.65       14.33     12.72 o 
   7   1  11      112.35      114.21     16.16 o 
   8   1  11       70.11       84.65     15.23 o 
   1   2  11       50.27       53.31      7.11 o 
   2   2  11       24.23       26.97      3.70 o 
   3   2  11       26.81       19.89      4.55 o 
   4   2  11       74.43       72.66     10.28 o 
   5   2  11      182.03      115.64     27.08 o 
   6   2  11      119.60      103.05     18.27 o 
   7   2  11      154.43      134.28     17.67 o 
   8   2  11       68.73       85.56     15.43 o 
   1   3  11       14.52       17.25      4.49 o 
   2   3  11       35.84       44.17      4.68 o 
   3   3  11        8.83        2.31      4.05 o 
   4   3  11      175.58      173.94     18.03 o 
   5   3  11       18.38       11.44      8.81 o 
   6   3  11       57.61       45.58     11.26 o 
   7   3  11       33.68       37.99     14.22 o 
   1   4  11       37.22       40.04      4.92 o 
   2   4  11       15.91       17.78      4.66 o 
   3   4  11      125.60      137.85      8.80 o 
   4   4  11       25.92       28.21      9.10 o 
   5   4  11       84.23       75.99     11.46 o 
   6   4  11       21.44       26.30     10.65 o 
   7   4  11      100.96       98.87     19.54 o 
   1   5  11       25.22       27.50      4.96 o 
   2   5  11       47.31       52.48      5.53 o 
   3   5  11        3.59        4.12      5.60 o 
   4   5  11       35.08       30.98     10.29 o 
   5   5  11        6.49        3.93      9.40 o 
   6   5  11      192.29      208.45     22.86 o 
   7   5  11       47.72       26.40     16.82 o 
   1   6  11       15.32       15.35      4.83 o 
   2   6  11       17.62       20.42      4.54 o 
   3   6  11        4.98        2.86      5.17 o 
   4   6  11       41.99       29.88     13.31 o 
   5   6  11       98.02       66.46     30.53 o 
   6   6  11       23.95       17.28     14.14 o 
   1   7  11        1.94        2.55      3.84 o 
   2   7  11        3.59        3.69      4.58 o 
   3   7  11       35.00       50.57      6.13 o 
   4   7  11       63.25       61.15     18.27 o 
   5   7  11       53.25       37.02     15.10 o 
   1   8  11       16.27       22.83      5.64 o 
   2   8  11        3.22        5.63      5.57 o 
   3   8  11       53.00       48.42      7.68 o 
   4   8  11       98.37       91.73     10.49 o 
   1   9  11        1.84        1.94      7.52 o 
   2   9  11       17.05       20.09      5.82 o 
   0   0  12      538.82      458.17     28.48 o 
   2   0  12      466.31      532.60     45.25 o 
   4   0  12       19.59       17.20     11.91 o 
   6   0  12       51.70       32.96     15.40 o 
   0   1  12       25.16       40.80     10.26 o 
   1   1  12      505.28      516.83     17.92 o 
   2   1  12       17.25       11.26      7.42 o 
   3   1  12      106.56      110.58     11.17 o 
   4   1  12       86.46       76.88     11.33 o 
   5   1  12       10.34        5.77     10.03 o 
   6   1  12       14.29        2.56      9.86 o 
   7   1  12      129.93      121.11     19.09 o 
   0   2  12      594.99      610.44     27.49 o 
   1   2  12      114.00      125.19      7.13 o 
   2   2  12      266.55      300.63     39.14 o 
   3   2  12      135.17      195.15     29.93 o 
   4   2  12       28.66       26.37      8.83 o 
   5   2  12       30.63       25.01     11.04 o 
   6   2  12       72.48       54.16     13.46 o 
   0   3  12      294.51      337.64     26.04 o 
   1   3  12       85.91       87.05      7.10 o 
   2   3  12      352.85      392.66     17.12 o 
   3   3  12      133.78      125.40     15.59 o 
   4   3  12        5.82       -6.54      7.75 o 
   5   3  12       62.13       47.43     12.98 o 
   6   3  12      116.94      104.64     16.87 o 
   0   4  12      128.03      139.55      9.05 o 
   1   4  12      421.22      444.08     14.53 o 
   2   4  12       59.14       48.54      7.70 o 
   3   4  12       62.40       67.53     11.01 o 
   4   4  12        2.24        0.38      9.01 o 
   5   4  12       37.89       20.39     14.26 o 
   6   4  12       31.40       29.23     10.96 o 
   0   5  12      641.20      685.09     19.71 o 
   1   5  12       37.98       40.35      6.01 o 
   2   5  12      183.14      246.53     20.17 o 
   3   5  12        0.83        0.57     10.49 o 
   4   5  12       43.65       36.83     10.96 o 
   5   5  12       24.60       10.00     10.51 o 
   0   6  12      202.08      211.77     16.36 o 
   1   6  12      282.19      331.94     12.31 o 
   2   6  12       23.30        9.96      6.78 o 
   3   6  12       94.33      101.21     12.49 o 
   4   6  12       77.63       69.26     19.04 o 
   0   7  12      218.83      250.70     12.93 o 
   1   7  12      238.77      276.74     12.87 o 
   2   7  12      108.61      107.73     15.36 o 
   2   0  13      124.13      119.37     21.65 o 
   4   0  13      437.19      475.92     51.49 o 
   1   1  13       83.32       89.33     17.94 o 
   2   1  13       42.71       42.99     10.20 o 
   3   1  13      227.02      279.87     66.33 o 
   4   1  13       42.32       45.04     16.75 o 
   1   2  13       42.61       66.71     15.80 o 
   2   2  13       84.23       82.26     12.21 o 
   3   2  13      198.91      253.91     56.08 o 
   1   3  13       63.39       59.72     10.00 o 
   2   3  13      223.63      226.07     18.82 o 
   3   3  13       90.82      146.37     23.88 o 
   1   4  13       70.89       83.41     10.84 o 
                                                 
